# Supplementary material for: 5,6-Di­oxo-1,10-phenanthrolin-1-ium trifluoro­methane­sulfonate
Source: Acta Crystallogr Sect E Struct Rep Online. 2008 Jul 19;64(Pt 8):o1543. doi: 10.1107/S1600536808016632 (PMC2962167; doi:10.1107/S1600536808016632)
Supplement: Supplementary file 1 [file e-64-o1543-sup1.cif]

##############################################################################
###                                                                        ###
###        Electronic paper (Acta Crystallographica Section E)             ###
###                                                                        ###
##############################################################################
#                                                                            #
# This CIF contains the data in a paper accepted for publication in Acta     #
# Crystallographica Section E. It conforms to the requirements of Notes      #
# for Authors for Section E, and has been peer reviewed under the auspices   #
# of the IUCr Commission on Journals.                                        #
#                                                                            #
# Full details of the Crystallographic Information File format               #
# are given in the paper "The Crystallographic Information File (CIF):       #
# a New Standard Archive File for Crystallography" by S. R. Hall, F. H.      #
# Allen and I. D. Brown [Acta Cryst. (1991), A47, 655-685].                  #
#                                                                            #
# The current version of the core CIF dictionary is obtainable from          #
# ftp://ftp.iucr.org/pub/cif_core.dic. The current version number is 2.4.    #
#                                                                            #
# Software is freely available for graphical display of the structure(s) in  #
# this CIF.  For information consult the CIF home page http://www.iucr.org/  #
# cif/home.html                                                              #
#                                                                            #
# This file may be used for bona fide research purposes within the           #
# scientific community so long as proper attribution is given to the journal # 
# article from which it was obtained.                                        #
#                                                                            #
##############################################################################
                                             
data_global
_audit_creation_method     SHELXL97
_journal_date_recd_electronic     2008-01-09
_journal_date_accepted     2008-05-30
_journal_name_full     'Acta Crystallographica, Section E'
_journal_year     2008
_journal_volume     64
_journal_issue      8
_journal_page_first     o1543
_journal_page_last     o1543
_journal_paper_category     QO
_journal_coeditor_code     NG2417
_publ_contact_author_name     'Dr Ray J. Butcher'
_publ_contact_author_address
;
Department of Chemistry
Howard University
525 College Street
Washington
DC 20059
USA
;
_publ_contact_author_email     rbutcher99@yahoo.com
_publ_contact_author_phone     703-585-6631
_publ_section_title
;
5,6-Dioxo-1,10-phenanthrolin-1-ium trifluoromethanesulfonate
;
loop_
    _publ_author_name
    _publ_author_address
    'Onuegbu, Jonathan'
;
Department of Chemistry
Howard University
525 College Street NW
Washington
DC 20059
USA
;
    'Butcher, Ray J.'
;
Department of Chemistry
Howard University
525 College Street NW
Washington
DC 20059
USA
;
    'Hosten, Charles'
;
Department of Chemistry
Howard University
525 College Street NW
Washington
DC 20059
USA
;
    'Udeochu, Uche Charles'
;
Department of Chemistry
Howard University
525 College Street NW
Washington
DC 20059
USA
;
    'Bakare, Oladapo'
;
Department of Chemistry
Howard University
525 College Street NW
Washington
DC 20059
USA
;
data_I
_audit_creation_method     SHELXL97
_chemical_name_systematic
;
5,6-Dioxo-1,10-phenanthrolin-1-ium trifluoromethanesulfonate
;
_chemical_name_common     ?
_chemical_formula_moiety     'C12 H7 N2 O2 + , C F3 O3 S -'
_chemical_formula_sum     'C13 H7 F3 N2 O5 S'
_chemical_formula_iupac     'C12 H7 N2 O2 + , C F3 O3 S -'
_chemical_formula_weight     360.27
_chemical_melting_point     ?
_symmetry_cell_setting     monoclinic
_symmetry_space_group_name_H-M     'P 1 21 1'
loop_
    _symmetry_equiv_pos_as_xyz
    'x, y, z'
    '-x, y+1/2, -z'
_cell_length_a     6.4896(2)
_cell_length_b     16.3963(5)
_cell_length_c     13.2430(3)
_cell_angle_alpha     90.00
_cell_angle_beta     94.393(2)
_cell_angle_gamma     90.00
_cell_volume     1404.99(7)
_cell_formula_units_Z     4
_cell_measurement_reflns_used     5857
_cell_measurement_theta_min     4.7329
_cell_measurement_theta_max     32.4702
_cell_measurement_temperature     200(2)
_exptl_crystal_description     needle
_exptl_crystal_colour     'yellow-orange'
_exptl_crystal_size_max     0.51
_exptl_crystal_size_mid     0.22
_exptl_crystal_size_min     0.18
_exptl_crystal_density_diffrn     1.703
_exptl_crystal_density_meas     ?
_exptl_crystal_density_method     'not measured'
_exptl_crystal_F_000     728
_exptl_absorpt_coefficient_mu     0.297
_exptl_absorpt_correction_type     multi-scan
_exptl_absorpt_process_details
;
[Empirical absorption correction using spherical harmonics,
implemented in SCALE3 ABSPACK scaling algorithm (Oxford Diffraction,
2007)]
;
_exptl_absorpt_correction_T_min     0.89718
_exptl_absorpt_correction_T_max     1.00000
_exptl_special_details
;
The data were measured to a 2\q limit of 50 \%, but the low completeness was
caused by
;
_diffrn_ambient_temperature     200(2)
_diffrn_radiation_type     MoK\a
_diffrn_radiation_wavelength     0.71073
_diffrn_radiation_source     'fine-focus sealed tube'
_diffrn_radiation_monochromator     graphite
_diffrn_measurement_device_type     'Oxford Diffraction Gemini'
_diffrn_measurement_method     '\f and \w'
_diffrn_detector_area_resol_mean     10.5081
_diffrn_reflns_number     13319
_diffrn_reflns_av_R_equivalents     0.0231
_diffrn_reflns_av_sigmaI/netI     0.0650
_diffrn_reflns_theta_min     4.74
_diffrn_reflns_theta_max     32.54
_diffrn_reflns_theta_full     25.00
_diffrn_measured_fraction_theta_max     0.918
_diffrn_measured_fraction_theta_full     0.991
_diffrn_reflns_limit_h_min     -9
_diffrn_reflns_limit_h_max     7
_diffrn_reflns_limit_k_min     -24
_diffrn_reflns_limit_k_max     21
_diffrn_reflns_limit_l_min     -19
_diffrn_reflns_limit_l_max     19
_diffrn_standards_number     2
_diffrn_standards_interval_count     50
_diffrn_standards_interval_time     ?
_diffrn_standards_decay_%     <2%
_refine_special_details
;
Refinement of <i>F</i>^2^ against ALL reflections. The weighted <i>R</i>-factor
<i>wR</i> and goodness of fit <i>S</i> are based on <i>F</i>^2^, conventional
<i>R</i>-factors <i>R</i> are based on <i>F</i>, with <i>F</i> set to zero for
negative <i>F</i>^2^. The threshold expression of <i>F</i>^2^ >
\s(<i>F</i>^2^) is used only for calculating <i>R</i>-factors(gt) <i>etc</i>.
and is not relevant to the choice of reflections for refinement.
<i>R</i>-factors based on <i>F</i>^2^ are statistically about twice as large
as those based on <i>F</i>, and <i>R</i>- factors based on ALL data will be
even larger.
;
_reflns_number_total     7960
_reflns_number_gt     5208
_reflns_threshold_expression     I>2\s(I)
_refine_ls_structure_factor_coef     Fsqd
_refine_ls_matrix_type     full
_refine_ls_R_factor_all     0.0576
_refine_ls_R_factor_gt     0.0342
_refine_ls_wR_factor_gt     0.0701
_refine_ls_wR_factor_ref     0.0765
_refine_ls_goodness_of_fit_ref     0.936
_refine_ls_restrained_S_all     0.936
_refine_ls_number_reflns     7960
_refine_ls_number_parameters     434
_refine_ls_number_restraints     1
_refine_ls_hydrogen_treatment     constr
_refine_ls_weighting_scheme     calc
_refine_ls_weighting_details
               'calc w = 1/[\s^2^(Fo^2^)+(0.0394P)^2^] where P=(Fo^2^+2Fc^2^)/3'
_atom_sites_solution_hydrogens     geom
_atom_sites_solution_primary     direct
_atom_sites_solution_secondary     difmap
_refine_ls_shift/su_max     0.001
_refine_ls_shift/su_mean     0.001
_refine_diff_density_max     0.241
_refine_diff_density_min     -0.376
_refine_ls_extinction_method     none
_refine_ls_extinction_coef     ?
_refine_ls_abs_structure_details     'Flack (1983), with 2713 Friedel pairs'
_refine_ls_abs_structure_Flack     0.40(5)
loop_
    _atom_type_symbol
    _atom_type_description
    _atom_type_scat_dispersion_real
    _atom_type_scat_dispersion_imag
    _atom_type_scat_source
    'C' 'C' 0.0033 0.0016
                         'International Tables Vol C Tables 4.2.6.8 and 6.1.1.4'
    'H' 'H' 0.0000 0.0000
                         'International Tables Vol C Tables 4.2.6.8 and 6.1.1.4'
    'N' 'N' 0.0061 0.0033
                         'International Tables Vol C Tables 4.2.6.8 and 6.1.1.4'
    'O' 'O' 0.0106 0.0060
                         'International Tables Vol C Tables 4.2.6.8 and 6.1.1.4'
    'F' 'F' 0.0171 0.0103
                         'International Tables Vol C Tables 4.2.6.8 and 6.1.1.4'
    'S' 'S' 0.1246 0.1234
                         'International Tables Vol C Tables 4.2.6.8 and 6.1.1.4'
_computing_data_collection
;
CrysAlis CCD (Oxford Diffraction, 2007)
;
_computing_cell_refinement
;
CrysAlis RED (Oxford Diffraction, 2007)
;
_computing_data_reduction
;
CrysAlis RED (Oxford Diffraction, 2007)
;
_computing_structure_solution     'SHELXS97 (Sheldrick, 2008)'
_computing_structure_refinement     'SHELXL97 (Sheldrick, 2008)'
_computing_molecular_graphics     'SHELXTL (Sheldrick, 2008)'
_computing_publication_material     'SHELXTL (Sheldrick, 2008)'
loop_
    _atom_site_type_symbol
    _atom_site_label
    _atom_site_fract_x
    _atom_site_fract_y
    _atom_site_fract_z
    _atom_site_U_iso_or_equiv
    _atom_site_adp_type
    _atom_site_calc_flag
    _atom_site_refinement_flags
    _atom_site_occupancy
    _atom_site_disorder_assembly
    _atom_site_disorder_group
    S S1 0.64118(7) 0.25922(3) 0.84492(4) 0.02642(11) Uani d . 1 . .
    S S2 0.86022(7) 0.38484(3) 0.23321(3) 0.02618(11) Uani d . 1 . .
    F F11 0.7237(3) 0.10424(9) 0.86156(13) 0.0732(5) Uani d . 1 . .
    F F12 0.9730(2) 0.17770(11) 0.81474(14) 0.0735(5) Uani d . 1 . .
    F F13 0.7153(2) 0.14825(10) 0.70995(11) 0.0604(4) Uani d . 1 . .
    F F21 0.7945(2) 0.49049(10) 0.37563(11) 0.0648(4) Uani d . 1 . .
    F F22 0.7727(3) 0.54033(10) 0.22511(15) 0.0759(5) Uani d . 1 . .
    F F23 0.5298(2) 0.46511(10) 0.27365(13) 0.0636(4) Uani d . 1 . .
    O O11 0.7135(2) 0.26580(11) 0.94979(10) 0.0419(4) Uani d . 1 . .
    O O12 0.7202(2) 0.32177(10) 0.78073(11) 0.0340(3) Uani d . 1 . .
    O O13 0.4246(2) 0.24330(10) 0.82584(11) 0.0376(4) Uani d . 1 . .
    O O21 1.0772(2) 0.40075(10) 0.25085(11) 0.0390(4) Uani d . 1 . .
    O O22 0.7848(2) 0.32033(9) 0.29570(11) 0.0346(4) Uani d . 1 . .
    O O23 0.7822(2) 0.38146(11) 0.12885(10) 0.0422(4) Uani d . 1 . .
    O O1A -0.2484(2) 0.12049(10) 0.20079(13) 0.0400(4) Uani d . 1 . .
    O O2A -0.2548(2) 0.12362(10) 0.40583(13) 0.0457(4) Uani d . 1 . .
    O O1B 1.7556(2) 0.51876(9) 0.87690(12) 0.0386(4) Uani d . 1 . .
    O O2B 1.7531(2) 0.52437(10) 0.67146(12) 0.0431(4) Uani d . 1 . .
    N N1A 0.4031(2) 0.24850(11) 0.22669(12) 0.0254(4) Uani d . 1 . .
    H H1AB 0.5045 0.2692 0.2666 0.030 Uiso calc R 1 . .
    N N2A 0.4147(3) 0.24527(12) 0.42945(13) 0.0319(4) Uani d . 1 . .
    N N1B 1.1004(2) 0.39478(11) 0.85110(12) 0.0258(4) Uani d . 1 . .
    H H1BB 1.0012 0.3723 0.8115 0.031 Uiso calc R 1 . .
    N N2B 1.0923(3) 0.39406(12) 0.64828(13) 0.0327(4) Uani d . 1 . .
    C C1 0.7697(4) 0.16729(15) 0.80584(17) 0.0387(6) Uani d . 1 . .
    C C2 0.7337(4) 0.47486(15) 0.27958(18) 0.0402(6) Uani d . 1 . .
    C C1A 0.4191(3) 0.25021(14) 0.12634(15) 0.0314(5) Uani d . 1 . .
    H H1AA 0.5384 0.2729 0.0999 0.038 Uiso calc R 1 . .
    C C2A 0.2629(3) 0.21907(14) 0.06179(17) 0.0322(5) Uani d . 1 . .
    H H2AA 0.2737 0.2197 -0.0093 0.039 Uiso calc R 1 . .
    C C3A 0.0900(3) 0.18683(13) 0.10145(17) 0.0301(5) Uani d . 1 . .
    H H3AA -0.0202 0.1658 0.0577 0.036 Uiso calc R 1 . .
    C C4A 0.0781(3) 0.18525(12) 0.20630(15) 0.0241(4) Uani d . 1 . .
    C C5A -0.1030(3) 0.14900(13) 0.25125(17) 0.0289(5) Uani d . 1 . .
    C C6A -0.1038(3) 0.14924(13) 0.36802(17) 0.0315(5) Uani d . 1 . .
    C C7A 0.0806(3) 0.18109(13) 0.42748(16) 0.0288(5) Uani d . 1 . .
    C C8A 0.0996(4) 0.17678(15) 0.53295(16) 0.0389(5) Uani d . 1 . .
    H H8AA -0.0078 0.1535 0.5684 0.047 Uiso calc R 1 . .
    C C9A 0.2741(4) 0.20637(15) 0.58490(18) 0.0444(6) Uani d . 1 . .
    H H9AA 0.2901 0.2038 0.6567 0.053 Uiso calc R 1 . .
    C C10A 0.4267(4) 0.23999(16) 0.53074(17) 0.0432(6) Uani d . 1 . .
    H H10B 0.5472 0.2606 0.5674 0.052 Uiso calc R 1 . .
    C C11A 0.2440(3) 0.21495(12) 0.37991(15) 0.0246(4) Uani d . 1 . .
    C C12A 0.2397(3) 0.21671(12) 0.26908(15) 0.0216(4) Uani d . 1 . .
    C C1B 1.0812(3) 0.39649(13) 0.95094(14) 0.0286(4) Uani d . 1 . .
    H H1BA 0.9613 0.3742 0.9774 0.034 Uiso calc R 1 . .
    C C2B 1.2347(3) 0.43041(13) 1.01586(15) 0.0318(5) Uani d . 1 . .
    H H2BA 1.2203 0.4329 1.0866 0.038 Uiso calc R 1 . .
    C C3B 1.4085(3) 0.46050(13) 0.97591(15) 0.0305(5) Uani d . 1 . .
    H H3BA 1.5180 0.4824 1.0194 0.037 Uiso calc R 1 . .
    C C4B 1.4242(3) 0.45896(12) 0.87118(15) 0.0245(4) Uani d . 1 . .
    C C5B 1.6077(3) 0.49192(13) 0.82586(16) 0.0284(5) Uani d . 1 . .
    C C6B 1.6070(3) 0.49306(13) 0.70872(16) 0.0303(5) Uani d . 1 . .
    C C7B 1.4283(3) 0.45768(13) 0.65019(15) 0.0289(5) Uani d . 1 . .
    C C8B 1.4144(4) 0.45842(15) 0.54424(17) 0.0393(6) Uani d . 1 . .
    H H8BA 1.5239 0.4797 0.5085 0.047 Uiso calc R 1 . .
    C C9B 1.2398(4) 0.42780(16) 0.49305(17) 0.0463(7) Uani d . 1 . .
    H H9BA 1.2255 0.4283 0.4211 0.056 Uiso calc R 1 . .
    C C10B 1.0845(4) 0.39614(16) 0.54748(17) 0.0400(6) Uani d . 1 . .
    H H10A 0.9652 0.3746 0.5108 0.048 Uiso calc R 1 . .
    C C11B 1.2622(3) 0.42491(13) 0.69772(16) 0.0271(5) Uani d . 1 . .
    C C12B 1.2647(3) 0.42594(12) 0.80881(15) 0.0240(4) Uani d . 1 . .
loop_
    _atom_site_aniso_label
    _atom_site_aniso_U_11
    _atom_site_aniso_U_22
    _atom_site_aniso_U_33
    _atom_site_aniso_U_12
    _atom_site_aniso_U_13
    _atom_site_aniso_U_23
    S1 0.0252(2) 0.0305(3) 0.0237(2) -0.0019(2) 0.00264(19) -0.0019(2)
    S2 0.0248(2) 0.0314(3) 0.0226(2) -0.0042(2) 0.00331(18) -0.0024(2)
    F11 0.1143(14) 0.0318(9) 0.0735(11) 0.0060(8) 0.0075(10) 0.0159(8)
    F12 0.0368(8) 0.0750(12) 0.1081(14) 0.0217(7) 0.0024(9) -0.0140(11)
    F13 0.0798(11) 0.0579(11) 0.0435(8) 0.0118(8) 0.0049(8) -0.0213(8)
    F21 0.0776(10) 0.0674(11) 0.0500(9) 0.0049(8) 0.0100(8) -0.0305(8)
    F22 0.0961(13) 0.0334(9) 0.1013(14) 0.0024(8) 0.0285(10) 0.0186(9)
    F23 0.0363(8) 0.0633(11) 0.0922(12) 0.0136(7) 0.0116(8) 0.0001(9)
    O11 0.0484(9) 0.0540(10) 0.0229(7) -0.0107(8) -0.0002(6) -0.0049(8)
    O12 0.0317(8) 0.0321(8) 0.0381(9) -0.0046(6) 0.0024(6) 0.0069(7)
    O13 0.0217(7) 0.0516(11) 0.0399(8) -0.0076(6) 0.0049(6) -0.0031(7)
    O21 0.0282(8) 0.0530(11) 0.0364(8) -0.0054(7) 0.0052(6) -0.0039(8)
    O22 0.0327(8) 0.0309(8) 0.0404(9) -0.0049(6) 0.0029(7) 0.0057(7)
    O23 0.0457(9) 0.0574(11) 0.0230(7) -0.0121(8) 0.0003(6) -0.0062(8)
    O1A 0.0307(9) 0.0350(9) 0.0533(10) -0.0088(7) -0.0043(8) -0.0005(8)
    O2A 0.0434(9) 0.0411(10) 0.0555(10) -0.0126(7) 0.0222(8) -0.0002(8)
    O1B 0.0320(8) 0.0346(9) 0.0485(9) -0.0093(7) -0.0009(7) 0.0006(8)
    O2B 0.0392(9) 0.0411(10) 0.0517(10) -0.0075(7) 0.0203(8) 0.0029(8)
    N1A 0.0210(8) 0.0285(10) 0.0262(9) -0.0027(7) -0.0010(7) -0.0005(8)
    N2A 0.0312(9) 0.0345(11) 0.0293(9) 0.0017(8) -0.0032(7) -0.0019(8)
    N1B 0.0229(8) 0.0292(10) 0.0253(8) -0.0002(7) 0.0029(7) 0.0010(8)
    N2B 0.0330(9) 0.0372(11) 0.0271(9) 0.0027(8) -0.0025(7) -0.0025(9)
    C1 0.0394(13) 0.0381(15) 0.0387(13) 0.0038(10) 0.0031(10) -0.0039(11)
    C2 0.0443(14) 0.0356(14) 0.0419(14) 0.0010(10) 0.0107(11) 0.0003(11)
    C1A 0.0306(11) 0.0344(13) 0.0300(11) -0.0026(9) 0.0079(9) 0.0066(11)
    C2A 0.0375(13) 0.0355(13) 0.0238(11) 0.0049(9) 0.0041(9) 0.0040(10)
    C3A 0.0310(11) 0.0265(12) 0.0319(12) 0.0017(8) -0.0045(10) 0.0019(9)
    C4A 0.0271(11) 0.0184(10) 0.0266(10) 0.0017(8) 0.0019(9) 0.0005(8)
    C5A 0.0258(11) 0.0200(11) 0.0417(13) 0.0024(8) 0.0073(9) 0.0004(10)
    C6A 0.0356(12) 0.0199(11) 0.0403(12) 0.0027(9) 0.0101(9) -0.0012(9)
    C7A 0.0334(11) 0.0234(11) 0.0302(11) 0.0021(8) 0.0058(9) -0.0007(9)
    C8A 0.0489(14) 0.0395(13) 0.0301(12) 0.0058(11) 0.0155(10) 0.0058(10)
    C9A 0.0619(17) 0.0460(16) 0.0253(11) 0.0075(12) 0.0035(11) 0.0035(11)
    C10A 0.0506(14) 0.0438(16) 0.0331(12) 0.0044(11) -0.0100(11) -0.0022(11)
    C11A 0.0258(10) 0.0240(11) 0.0240(10) 0.0009(8) 0.0027(8) -0.0020(9)
    C12A 0.0198(10) 0.0210(11) 0.0247(10) 0.0019(7) 0.0063(8) 0.0006(9)
    C1B 0.0270(10) 0.0299(12) 0.0297(10) 0.0019(8) 0.0070(8) 0.0036(10)
    C2B 0.0400(12) 0.0339(12) 0.0215(10) -0.0014(9) 0.0024(9) 0.0033(9)
    C3B 0.0341(11) 0.0292(12) 0.0271(11) -0.0014(8) -0.0056(9) -0.0014(9)
    C4B 0.0253(10) 0.0209(10) 0.0272(11) 0.0042(8) 0.0009(9) 0.0025(9)
    C5B 0.0277(11) 0.0211(11) 0.0361(11) 0.0032(8) 0.0011(9) 0.0037(9)
    C6B 0.0322(12) 0.0242(12) 0.0357(12) 0.0060(9) 0.0106(9) 0.0037(10)
    C7B 0.0350(12) 0.0272(11) 0.0253(10) 0.0061(8) 0.0078(9) 0.0045(9)
    C8B 0.0535(15) 0.0378(13) 0.0282(12) 0.0080(11) 0.0137(11) 0.0028(11)
    C9B 0.0656(18) 0.0520(16) 0.0208(11) 0.0117(13) 0.0006(12) -0.0013(11)
    C10B 0.0466(13) 0.0407(15) 0.0312(12) 0.0047(11) -0.0072(10) -0.0047(11)
    C11B 0.0315(11) 0.0258(11) 0.0243(10) 0.0066(9) 0.0033(9) 0.0019(9)
    C12B 0.0241(10) 0.0209(11) 0.0270(10) 0.0053(8) 0.0008(8) 0.0033(9)
_geom_special_details
;
All e.s.d.'s (except the e.s.d. in the dihedral angle between two l.s. planes)
are estimated using the full covariance matrix. The cell e.s.d.'s are taken
into account individually in the estimation of e.s.d.'s in distances, angles
and torsion angles; correlations between e.s.d.'s in cell parameters are only
used when they are defined by crystal symmetry. An approximate (isotropic)
treatment of cell e.s.d.'s is used for estimating e.s.d.'s involving l.s.
planes.
;
loop_
    _geom_bond_atom_site_label_1
    _geom_bond_atom_site_label_2
    _geom_bond_site_symmetry_2
    _geom_bond_distance
    _geom_bond_publ_flag
    S1 O13 . 1.4330(14) ?
    S1 O11 . 1.4355(15) ?
    S1 O12 . 1.4507(16) ?
    S1 C1 . 1.817(2) ?
    S2 O21 . 1.4337(14) ?
    S2 O23 . 1.4362(14) ?
    S2 O22 . 1.4509(16) ?
    S2 C2 . 1.819(2) ?
    F11 C1 . 1.318(3) ?
    F12 C1 . 1.327(3) ?
    F13 C1 . 1.329(3) ?
    F21 C2 . 1.328(3) ?
    F22 C2 . 1.328(3) ?
    F23 C2 . 1.329(3) ?
    O1A C5A . 1.208(2) ?
    O2A C6A . 1.209(2) ?
    O1B C5B . 1.214(2) ?
    O2B C6B . 1.216(2) ?
    N1A C1A . 1.341(3) ?
    N1A C12A . 1.343(2) ?
    N1A H1AB . 0.8800 ?
    N2A C11A . 1.339(2) ?
    N2A C10A . 1.340(3) ?
    N1B C1B . 1.338(2) ?
    N1B C12B . 1.343(3) ?
    N1B H1BB . 0.8800 ?
    N2B C10B . 1.332(3) ?
    N2B C11B . 1.338(3) ?
    C1A C2A . 1.373(3) ?
    C1A H1AA . 0.9500 ?
    C2A C3A . 1.380(3) ?
    C2A H2AA . 0.9500 ?
    C3A C4A . 1.397(3) ?
    C3A H3AA . 0.9500 ?
    C4A C12A . 1.387(3) ?
    C4A C5A . 1.482(3) ?
    C5A C6A . 1.547(3) ?
    C6A C7A . 1.477(3) ?
    C7A C11A . 1.390(3) ?
    C7A C8A . 1.394(3) ?
    C8A C9A . 1.369(3) ?
    C8A H8AA . 0.9500 ?
    C9A C10A . 1.381(4) ?
    C9A H9AA . 0.9500 ?
    C10A H10B . 0.9500 ?
    C11A C12A . 1.466(3) ?
    C1B C2B . 1.382(3) ?
    C1B H1BA . 0.9500 ?
    C2B C3B . 1.374(3) ?
    C2B H2BA . 0.9500 ?
    C3B C4B . 1.399(3) ?
    C3B H3BA . 0.9500 ?
    C4B C12B . 1.384(3) ?
    C4B C5B . 1.476(3) ?
    C5B C6B . 1.551(3) ?
    C6B C7B . 1.464(3) ?
    C7B C11B . 1.396(3) ?
    C7B C8B . 1.399(3) ?
    C8B C9B . 1.371(3) ?
    C8B H8BA . 0.9500 ?
    C9B C10B . 1.384(3) ?
    C9B H9BA . 0.9500 ?
    C10B H10A . 0.9500 ?
    C11B C12B . 1.470(3) ?
loop_
    _geom_angle_atom_site_label_1
    _geom_angle_atom_site_label_2
    _geom_angle_atom_site_label_3
    _geom_angle_site_symmetry_1
    _geom_angle_site_symmetry_3
    _geom_angle
    _geom_angle_publ_flag
    O13 S1 O11 . . 115.34(9) ?
    O13 S1 O12 . . 114.30(9) ?
    O11 S1 O12 . . 114.19(9) ?
    O13 S1 C1 . . 105.30(10) ?
    O11 S1 C1 . . 102.40(10) ?
    O12 S1 C1 . . 103.23(10) ?
    O21 S2 O23 . . 115.69(9) ?
    O21 S2 O22 . . 114.19(9) ?
    O23 S2 O22 . . 114.28(9) ?
    O21 S2 C2 . . 105.11(11) ?
    O23 S2 C2 . . 102.77(11) ?
    O22 S2 C2 . . 102.61(10) ?
    C1A N1A C12A . . 123.07(17) ?
    C1A N1A H1AB . . 118.5 ?
    C12A N1A H1AB . . 118.5 ?
    C11A N2A C10A . . 116.7(2) ?
    C1B N1B C12B . . 122.78(17) ?
    C1B N1B H1BB . . 118.6 ?
    C12B N1B H1BB . . 118.6 ?
    C10B N2B C11B . . 116.6(2) ?
    F11 C1 F12 . . 108.5(2) ?
    F11 C1 F13 . . 107.22(19) ?
    F12 C1 F13 . . 107.7(2) ?
    F11 C1 S1 . . 111.27(16) ?
    F12 C1 S1 . . 110.05(16) ?
    F13 C1 S1 . . 111.92(16) ?
    F21 C2 F22 . . 108.0(2) ?
    F21 C2 F23 . . 107.5(2) ?
    F22 C2 F23 . . 107.18(19) ?
    F21 C2 S2 . . 111.81(17) ?
    F22 C2 S2 . . 111.26(16) ?
    F23 C2 S2 . . 110.84(16) ?
    N1A C1A C2A . . 119.98(19) ?
    N1A C1A H1AA . . 120.0 ?
    C2A C1A H1AA . . 120.0 ?
    C1A C2A C3A . . 119.2(2) ?
    C1A C2A H2AA . . 120.4 ?
    C3A C2A H2AA . . 120.4 ?
    C2A C3A C4A . . 119.6(2) ?
    C2A C3A H3AA . . 120.2 ?
    C4A C3A H3AA . . 120.2 ?
    C12A C4A C3A . . 119.47(18) ?
    C12A C4A C5A . . 119.66(18) ?
    C3A C4A C5A . . 120.85(19) ?
    O1A C5A C4A . . 122.9(2) ?
    O1A C5A C6A . . 119.47(19) ?
    C4A C5A C6A . . 117.65(18) ?
    O2A C6A C7A . . 123.4(2) ?
    O2A C6A C5A . . 118.55(19) ?
    C7A C6A C5A . . 118.00(18) ?
    C11A C7A C8A . . 117.5(2) ?
    C11A C7A C6A . . 120.98(19) ?
    C8A C7A C6A . . 121.5(2) ?
    C9A C8A C7A . . 119.5(2) ?
    C9A C8A H8AA . . 120.3 ?
    C7A C8A H8AA . . 120.3 ?
    C8A C9A C10A . . 118.6(2) ?
    C8A C9A H9AA . . 120.7 ?
    C10A C9A H9AA . . 120.7 ?
    N2A C10A C9A . . 123.8(2) ?
    N2A C10A H10B . . 118.1 ?
    C9A C10A H10B . . 118.1 ?
    N2A C11A C7A . . 123.88(19) ?
    N2A C11A C12A . . 115.77(18) ?
    C7A C11A C12A . . 120.33(17) ?
    N1A C12A C4A . . 118.63(17) ?
    N1A C12A C11A . . 118.10(16) ?
    C4A C12A C11A . . 123.25(17) ?
    N1B C1B C2B . . 120.40(18) ?
    N1B C1B H1BA . . 119.8 ?
    C2B C1B H1BA . . 119.8 ?
    C3B C2B C1B . . 118.62(19) ?
    C3B C2B H2BA . . 120.7 ?
    C1B C2B H2BA . . 120.7 ?
    C2B C3B C4B . . 119.98(19) ?
    C2B C3B H3BA . . 120.0 ?
    C4B C3B H3BA . . 120.0 ?
    C12B C4B C3B . . 119.40(19) ?
    C12B C4B C5B . . 119.35(18) ?
    C3B C4B C5B . . 121.25(18) ?
    O1B C5B C4B . . 122.31(19) ?
    O1B C5B C6B . . 119.62(18) ?
    C4B C5B C6B . . 118.06(17) ?
    O2B C6B C7B . . 124.3(2) ?
    O2B C6B C5B . . 117.92(19) ?
    C7B C6B C5B . . 117.79(18) ?
    C11B C7B C8B . . 117.6(2) ?
    C11B C7B C6B . . 121.40(19) ?
    C8B C7B C6B . . 121.0(2) ?
    C9B C8B C7B . . 118.7(2) ?
    C9B C8B H8BA . . 120.7 ?
    C7B C8B H8BA . . 120.7 ?
    C8B C9B C10B . . 119.2(2) ?
    C8B C9B H9BA . . 120.4 ?
    C10B C9B H9BA . . 120.4 ?
    N2B C10B C9B . . 123.9(2) ?
    N2B C10B H10A . . 118.0 ?
    C9B C10B H10A . . 118.0 ?
    N2B C11B C7B . . 124.1(2) ?
    N2B C11B C12B . . 116.08(19) ?
    C7B C11B C12B . . 119.79(18) ?
    N1B C12B C4B . . 118.77(18) ?
    N1B C12B C11B . . 117.69(17) ?
    C4B C12B C11B . . 123.52(18) ?
loop_
    _geom_torsion_atom_site_label_1
    _geom_torsion_atom_site_label_2
    _geom_torsion_atom_site_label_3
    _geom_torsion_atom_site_label_4
    _geom_torsion_site_symmetry_1
    _geom_torsion_site_symmetry_2
    _geom_torsion_site_symmetry_3
    _geom_torsion_site_symmetry_4
    _geom_torsion
    _geom_torsion_publ_flag
    O13 S1 C1 F11 . . . . -63.50(18) ?
    O11 S1 C1 F11 . . . . 57.46(18) ?
    O12 S1 C1 F11 . . . . 176.32(16) ?
    O13 S1 C1 F12 . . . . 176.18(16) ?
    O11 S1 C1 F12 . . . . -62.86(19) ?
    O12 S1 C1 F12 . . . . 56.00(19) ?
    O13 S1 C1 F13 . . . . 56.44(19) ?
    O11 S1 C1 F13 . . . . 177.40(16) ?
    O12 S1 C1 F13 . . . . -63.74(19) ?
    O21 S2 C2 F21 . . . . -55.78(19) ?
    O23 S2 C2 F21 . . . . -177.22(16) ?
    O22 S2 C2 F21 . . . . 63.91(19) ?
    O21 S2 C2 F22 . . . . 65.10(18) ?
    O23 S2 C2 F22 . . . . -56.34(18) ?
    O22 S2 C2 F22 . . . . -175.21(16) ?
    O21 S2 C2 F23 . . . . -175.74(16) ?
    O23 S2 C2 F23 . . . . 62.82(18) ?
    O22 S2 C2 F23 . . . . -56.05(18) ?
    C12A N1A C1A C2A . . . . 0.5(3) ?
    N1A C1A C2A C3A . . . . 0.5(3) ?
    C1A C2A C3A C4A . . . . -1.0(3) ?
    C2A C3A C4A C12A . . . . 0.5(3) ?
    C2A C3A C4A C5A . . . . -178.3(2) ?
    C12A C4A C5A O1A . . . . -179.9(2) ?
    C3A C4A C5A O1A . . . . -1.0(3) ?
    C12A C4A C5A C6A . . . . 0.9(3) ?
    C3A C4A C5A C6A . . . . 179.67(18) ?
    O1A C5A C6A O2A . . . . -2.9(3) ?
    C4A C5A C6A O2A . . . . 176.4(2) ?
    O1A C5A C6A C7A . . . . 177.2(2) ?
    C4A C5A C6A C7A . . . . -3.5(3) ?
    O2A C6A C7A C11A . . . . -175.5(2) ?
    C5A C6A C7A C11A . . . . 4.3(3) ?
    O2A C6A C7A C8A . . . . 5.9(3) ?
    C5A C6A C7A C8A . . . . -174.27(19) ?
    C11A C7A C8A C9A . . . . 0.7(3) ?
    C6A C7A C8A C9A . . . . 179.4(2) ?
    C7A C8A C9A C10A . . . . 0.2(4) ?
    C11A N2A C10A C9A . . . . -0.7(4) ?
    C8A C9A C10A N2A . . . . -0.2(4) ?
    C10A N2A C11A C7A . . . . 1.7(3) ?
    C10A N2A C11A C12A . . . . -176.33(18) ?
    C8A C7A C11A N2A . . . . -1.8(3) ?
    C6A C7A C11A N2A . . . . 179.60(19) ?
    C8A C7A C11A C12A . . . . 176.19(18) ?
    C6A C7A C11A C12A . . . . -2.4(3) ?
    C1A N1A C12A C4A . . . . -1.0(3) ?
    C1A N1A C12A C11A . . . . 177.25(18) ?
    C3A C4A C12A N1A . . . . 0.5(3) ?
    C5A C4A C12A N1A . . . . 179.33(19) ?
    C3A C4A C12A C11A . . . . -177.69(18) ?
    C5A C4A C12A C11A . . . . 1.1(3) ?
    N2A C11A C12A N1A . . . . -0.5(3) ?
    C7A C11A C12A N1A . . . . -178.6(2) ?
    N2A C11A C12A C4A . . . . 177.71(19) ?
    C7A C11A C12A C4A . . . . -0.4(3) ?
    C12B N1B C1B C2B . . . . -0.7(3) ?
    N1B C1B C2B C3B . . . . -1.4(3) ?
    C1B C2B C3B C4B . . . . 2.2(3) ?
    C2B C3B C4B C12B . . . . -0.9(3) ?
    C2B C3B C4B C5B . . . . 179.1(2) ?
    C12B C4B C5B O1B . . . . -177.13(19) ?
    C3B C4B C5B O1B . . . . 2.9(3) ?
    C12B C4B C5B C6B . . . . 3.9(3) ?
    C3B C4B C5B C6B . . . . -176.08(17) ?
    O1B C5B C6B O2B . . . . -3.0(3) ?
    C4B C5B C6B O2B . . . . 176.0(2) ?
    O1B C5B C6B C7B . . . . 178.08(19) ?
    C4B C5B C6B C7B . . . . -2.9(3) ?
    O2B C6B C7B C11B . . . . -177.9(2) ?
    C5B C6B C7B C11B . . . . 0.9(3) ?
    O2B C6B C7B C8B . . . . -0.5(3) ?
    C5B C6B C7B C8B . . . . 178.34(19) ?
    C11B C7B C8B C9B . . . . 0.5(3) ?
    C6B C7B C8B C9B . . . . -177.1(2) ?
    C7B C8B C9B C10B . . . . -0.9(4) ?
    C11B N2B C10B C9B . . . . 0.0(4) ?
    C8B C9B C10B N2B . . . . 0.7(4) ?
    C10B N2B C11B C7B . . . . -0.6(3) ?
    C10B N2B C11B C12B . . . . 177.13(18) ?
    C8B C7B C11B N2B . . . . 0.3(3) ?
    C6B C7B C11B N2B . . . . 177.9(2) ?
    C8B C7B C11B C12B . . . . -177.29(18) ?
    C6B C7B C11B C12B . . . . 0.3(3) ?
    C1B N1B C12B C4B . . . . 2.1(3) ?
    C1B N1B C12B C11B . . . . -176.33(18) ?
    C3B C4B C12B N1B . . . . -1.3(3) ?
    C5B C4B C12B N1B . . . . 178.77(18) ?
    C3B C4B C12B C11B . . . . 177.07(17) ?
    C5B C4B C12B C11B . . . . -2.9(3) ?
    N2B C11B C12B N1B . . . . 1.3(3) ?
    C7B C11B C12B N1B . . . . 179.1(2) ?
    N2B C11B C12B C4B . . . . -177.06(19) ?
    C7B C11B C12B C4B . . . . 0.7(3) ?
loop_
    _geom_hbond_atom_site_label_D
    _geom_hbond_atom_site_label_H
    _geom_hbond_atom_site_label_A
    _geom_hbond_site_symmetry_A
    _geom_hbond_distance_DH
    _geom_hbond_distance_HA
    _geom_hbond_distance_DA
    _geom_hbond_angle_DHA
    _geom_hbond_publ_flag
    N1A H1AB O22 . 0.88 2.01 2.830(2) 154 yes
    N1B H1BB O12 . 0.88 2.02 2.835(2) 154 yes
    C1A H1AA O11 1_554 0.95 2.37 3.141(3) 138 no
    C1A H1AA O23 . 0.95 2.39 3.190(3) 141 no
    C1B H1BA O11 . 0.95 2.41 3.206(3) 142 no
    C1B H1BA O23 1_556 0.95 2.40 3.175(2) 139 no
    C2A H2AA O13 1_554 0.95 2.49 3.395(3) 159 no
    C9A H9AA O13 . 0.95 2.43 3.320(3) 156 no
    C2B H2BA O21 1_556 0.95 2.49 3.384(3) 158 no
    C9B H9BA O21 . 0.95 2.43 3.328(3) 159 no
