# Supplementary material for: 5,6-Di­oxo-1,10-phenanthrolin-1-ium trifluoro­methane­sulfonate
Source: Acta Crystallogr Sect E Struct Rep Online. 2008 Jul 19;64(Pt 8):o1543. doi: 10.1107/S1600536808016632 (PMC2962167; doi:10.1107/S1600536808016632)
Supplement: Supplementary file 2 [file e-64-o1543-Isup2.hkl]

# 
# h,k,l, Fc-squared, Fo-squared, sigma(Fo-squared) and status flag 
# 
data_I
_shelx_title ' jo-07-02 in P2(1)' 
_shelx_refln_list_code          4 
_shelx_F_calc_maximum      202.61 
_exptl_crystal_F_000       728.00 
_reflns_d_resolution_high  0.6606 
 
loop_ 
 _symmetry_equiv_pos_as_xyz 
 'x, y, z' 
 '-x, y+1/2, -z' 
 
_cell_length_a     6.4896 
_cell_length_b    16.3963 
_cell_length_c    13.2430 
_cell_angle_alpha  90.000 
_cell_angle_beta   94.393 
_cell_angle_gamma  90.000 
 
_shelx_F_squared_multiplier     1.000 
 
loop_ 
 _refln_index_h 
 _refln_index_k 
 _refln_index_l 
 _refln_F_squared_calc 
 _refln_F_squared_meas 
 _refln_F_squared_sigma 
 _refln_observed_status 
   2 -24   0       19.70       -1.06     18.65 o 
   1 -23   0        9.06        9.34     14.13 o 
   2 -23   0      211.57      217.85     20.25 o 
   3 -23   0       28.45       21.81     28.15 o 
   0 -22   0       25.31       34.67     16.29 o 
   1 -22   0        0.31       -0.85      3.91 o 
   2 -22   0       61.59       80.75     13.67 o 
   3 -22   0       27.62       30.15     16.03 o 
   1 -21   0       27.64       26.22      9.78 o 
   2 -21   0       68.14       81.82     10.38 o 
   3 -21   0       13.96       18.90     13.95 o 
   4 -21   0        3.84       26.18     19.89 o 
   0 -20   0        1.52        5.28     15.83 o 
   1 -20   0      185.92      194.93      9.35 o 
   2 -20   0      285.84      291.08      9.73 o 
   3 -20   0       35.15       39.22     11.48 o 
   4 -20   0      383.33      362.12     17.29 o 
   5 -20   0       42.62       23.57     23.57 o 
   1 -19   0      160.71      172.88     11.82 o 
   2 -19   0       26.77       37.57      9.85 o 
   3 -19   0      364.46      311.90     14.06 o 
   4 -19   0      218.51      196.14     14.80 o 
   5 -19   0        3.69        1.07     19.76 o 
   6 -19   0        0.05       -1.76      8.80 o 
   0 -18   0       98.18      117.51     11.61 o 
   1 -18   0      148.50      146.47     14.25 o 
   2 -18   0      582.32      602.96     11.53 o 
   3 -18   0       52.50       69.30      8.47 o 
   4 -18   0       12.45        7.15     12.80 o 
   5 -18   0        4.98        9.98     16.48 o 
   6 -18   0       34.56       20.76     24.98 o 
   1 -17   0      207.22      211.26      9.82 o 
   2 -17   0       19.65       20.04      6.98 o 
   3 -17   0      555.66      528.22     10.35 o 
   4 -17   0        1.40        8.73     11.24 o 
   5 -17   0      117.58      109.17     15.37 o 
   6 -17   0        9.83       10.11     15.93 o 
   0 -16   0      446.08      471.47     17.24 o 
   1 -16   0       15.38       10.66      8.06 o 
   2 -16   0        5.54        8.72      5.66 o 
   3 -16   0       14.88       19.12      6.55 o 
   4 -16   0      324.80      314.11     10.22 o 
   5 -16   0       99.38       98.95     13.37 o 
   6 -16   0        7.00        9.56     15.30 o 
   1 -15   0      358.33      374.27     10.19 o 
   2 -15   0      165.04      161.40      6.37 o 
   3 -15   0     2096.85     2046.01     26.04 o 
   4 -15   0        0.05        4.45      7.66 o 
   5 -15   0        4.49        5.94     12.05 o 
   6 -15   0       13.70       15.07     13.17 o 
   7 -15   0        3.04       10.36     18.94 o 
   0 -14   0     2659.98     2649.36     32.02 o 
   1 -14   0        6.56        2.10      6.84 o 
   2 -14   0      326.45      353.17      7.63 o 
   3 -14   0      190.45      233.36     12.71 o 
   4 -14   0      322.07      326.70      8.96 o 
   5 -14   0        9.35        2.26      6.33 o 
   6 -14   0       39.27       17.71     12.25 o 
   7 -14   0       48.32       57.48     16.58 o 
   1 -13   0      182.26      158.06      7.96 o 
   2 -13   0     1779.28     1837.44     14.33 o 
   3 -13   0     1153.49     1147.65      9.89 o 
   4 -13   0       46.38       43.41      6.57 o 
   5 -13   0       14.89       16.77      6.88 o 
   6 -13   0      160.56      162.09     11.97 o 
   7 -13   0       18.93       22.09     14.87 o 
   0 -12   0      301.78      298.36     11.26 o 
   1 -12   0      110.44       97.85      6.09 o 
   2 -12   0      194.80      199.05      5.79 o 
   3 -12   0      697.04      662.39     14.42 o 
   4 -12   0      318.22      334.60     18.30 o 
   5 -12   0       77.61       77.37      5.86 o 
   6 -12   0       32.50       32.15     11.57 o 
   7 -12   0      109.72      115.82     13.86 o 
   8 -12   0        8.32        1.76     27.44 o 
   1 -11   0       20.34       16.29      4.48 o 
   2 -11   0      101.07      117.07      4.57 o 
   3 -11   0      136.88      144.67      5.89 o 
   4 -11   0      857.76      833.65     20.29 o 
   5 -11   0        0.12       -0.60      1.14 o 
   6 -11   0       47.75       42.91     10.46 o 
   7 -11   0       12.03       14.77     13.14 o 
   8 -11   0      202.78      222.01     29.20 o 
   0 -10   0       52.03       27.44      7.39 o 
   1 -10   0     3751.17     3781.03     23.40 o 
   2 -10   0     3874.26     3966.25     42.06 o 
   3 -10   0      180.71      173.61      3.62 o 
   4 -10   0     1928.80     2009.83     13.10 o 
   5 -10   0      221.10      205.46      6.15 o 
   6 -10   0      168.47      172.40     14.43 o 
   7 -10   0       56.36       52.77     11.58 o 
   8 -10   0       32.69       16.89     23.57 o 
   1  -9   0     2662.64     2872.32     18.04 o 
   2  -9   0     2020.89     2106.11     28.28 o 
   3  -9   0       26.10       22.62      2.50 o 
   4  -9   0     1890.32     1963.36     12.93 o 
   5  -9   0       57.31       59.34      6.02 o 
   6  -9   0       20.65        8.80     14.43 o 
   7  -9   0       64.32       62.28     19.35 o 
   8  -9   0      264.94      274.44     24.98 o 
   9  -9   0      124.53      144.96     34.13 o 
   0  -8   0     4970.25     5031.00     63.86 o 
   1  -8   0     6087.15     6455.61     63.51 o 
   2  -8   0      113.62      105.61      4.40 o 
   3  -8   0        7.94        4.70      2.79 o 
   4  -8   0     1280.50     1285.80      9.25 o 
   5  -8   0      531.94      540.27      9.22 o 
   6  -8   0        0.22       -0.99      6.70 o 
   7  -8   0      130.40      124.90     16.18 o 
   8  -8   0       62.60       55.24     23.93 o 
   9  -8   0        0.42       -3.52     18.65 o 
   1  -7   0     1286.66     1301.36     10.94 o 
   2  -7   0       40.44       36.09      3.30 o 
   3  -7   0      855.97      784.01     21.37 o 
   4  -7   0      316.22      307.53      6.16 o 
   5  -7   0      371.55      356.01      8.05 o 
   6  -7   0       18.07       14.83      7.60 o 
   7  -7   0        4.15        3.52     15.48 o 
   8  -7   0       26.49       26.74     21.46 o 
   0  -6   0      738.63      708.61     11.61 o 
   1  -6   0    10809.95    10419.34     68.78 o 
   2  -6   0       23.65       21.63      2.40 o 
   3  -6   0      366.52      359.26      6.23 o 
   4  -6   0      618.51      604.46     10.56 o 
   5  -6   0      105.61      100.30      5.97 o 
   6  -6   0       15.41        9.57      7.16 o 
   7  -6   0       23.95       22.58     10.31 o 
   8  -6   0       14.17       10.20     19.70 o 
   1  -5   0    41049.88    33034.64   1946.56 o 
   2  -5   0      188.66      223.03      3.10 o 
   3  -5   0     1048.19      955.85      8.43 o 
   4  -5   0     1732.26     1765.56     13.43 o 
   5  -5   0     3247.57     3307.83     20.79 o 
   6  -5   0       70.47       88.38      7.35 o 
   7  -5   0      788.70      849.28     34.13 o 
   8  -5   0      328.29      355.71     18.65 o 
   1  -4   0    30928.22    24883.77    703.51 o 
   2  -4   0     1731.94     1774.39     26.96 o 
   3  -4   0      523.44      536.91      5.97 o 
   4  -4   0       15.16       15.51      4.29 o 
   5  -4   0     2013.89     2004.71     23.57 o 
   6  -4   0      712.95      720.46     12.67 o 
   7  -4   0        5.77        6.02      9.20 o 
   8  -4   0        2.62       10.91     18.30 o 
   1  -3   0      553.60      515.44      4.46 o 
   2  -3   0      124.80      145.72      3.55 o 
   3  -3   0      479.70      486.05      6.76 o 
   4  -3   0     1267.59     1324.17     10.07 o 
   5  -3   0      186.34      195.50      8.80 o 
   6  -3   0      216.81      226.03      8.97 o 
   7  -3   0        4.61        6.85      8.95 o 
   8  -3   0      136.68      147.42     17.59 o 
   2  -2   0     1007.61      935.91     12.35 o 
   3  -2   0     2824.19     2764.57     11.96 o 
   4  -2   0     1294.61     1266.98     23.30 o 
   5  -2   0        3.80        7.26      4.29 o 
   6  -2   0       17.33       25.89      6.59 o 
   7  -2   0       33.81       29.01      8.83 o 
   8  -2   0        0.30        7.74     16.89 o 
   2  -1   0       17.98       18.50      2.92 o 
   3  -1   0     4912.57     5068.50     13.86 o 
   4  -1   0      998.36     1022.90      7.58 o 
   5  -1   0     1182.38     1225.64     11.32 o 
   6  -1   0       13.87       17.46      5.64 o 
   7  -1   0      194.67      169.24     12.67 o 
   8  -1   0        7.24        4.22     17.94 o 
   2   0   0    11071.00    10744.72     62.37 o 
   3   0   0       17.04       17.22      2.40 o 
   4   0   0      495.99      495.50      6.81 o 
   5   0   0        2.26        0.72      2.29 o 
   6   0   0     3723.91     3841.50     20.29 o 
   7   0   0        1.38        2.11     13.02 o 
   8   0   0      219.17      236.79     16.54 o 
   2   1   0       17.92       19.02      2.16 o 
   3   1   0     4912.75     5179.04     42.99 o 
   4   1   0      998.22     1020.89      7.40 o 
   5   1   0     1182.41     1233.00     10.72 o 
   6   1   0       14.14       14.52      5.76 o 
   7   1   0      194.70      180.00      9.62 o 
   8   1   0        7.25       16.54     16.54 o 
   2   2   0     1007.59      952.29      7.91 o 
   3   2   0     2824.09     2861.58     28.06 o 
   4   2   0     1294.75     1295.92     10.84 o 
   5   2   0        3.71        3.43      4.50 o 
   6   2   0       17.43       21.09      5.93 o 
   7   2   0       33.61       27.88      7.03 o 
   8   2   0        0.30        6.68     17.59 o 
   1   3   0      553.59      524.24      5.98 o 
   2   3   0      125.42      149.19      2.04 o 
   3   3   0      479.66      500.26      4.47 o 
   4   3   0     1267.60     1348.80     11.88 o 
   5   3   0      186.13      200.68      6.05 o 
   6   3   0      216.29      224.54      8.78 o 
   7   3   0        4.62        8.12      8.02 o 
   8   3   0      136.62      137.39     10.06 o 
   1   4   0    30926.99    25422.17    681.69 o 
   2   4   0     1732.11     1802.72     16.61 o 
   3   4   0      523.89      554.63      4.23 o 
   4   4   0       15.16       14.48      3.28 o 
   5   4   0     2014.09     2000.12     14.68 o 
   6   4   0      713.11      724.78     10.78 o 
   7   4   0        6.16        4.09      8.12 o 
   8   4   0        2.63        2.49     12.97 o 
   2   5   0      189.11      223.23      3.17 o 
   3   5   0     1048.38      997.36     12.70 o 
   4   5   0     1732.18     1727.65     14.73 o 
   5   5   0     3247.71     3259.14     18.59 o 
   6   5   0       70.19       77.71      6.24 o 
   7   5   0      788.47      845.43     12.32 o 
   8   5   0      328.28      368.07     13.62 o 
   2   6   0       23.69       18.15      2.41 o 
   3   6   0      366.42      363.95      6.66 o 
   4   6   0      618.38      600.48      9.80 o 
   5   6   0      105.62      102.01      5.83 o 
   6   6   0       15.51        7.65      6.03 o 
   7   6   0       24.23       15.13      8.48 o 
   8   6   0       14.05        7.50     13.73 o 
   2   7   0       40.34       33.07      3.87 o 
   3   7   0      855.74      826.36     10.91 o 
   4   7   0      316.21      305.56     14.07 o 
   5   7   0      371.00      349.16      9.37 o 
   6   7   0       18.09       14.03      6.83 o 
   7   7   0        4.16        8.87     10.19 o 
   8   7   0       26.47       30.29     14.30 o 
   2   8   0      113.98      109.42      4.93 o 
   4   8   0     1280.50     1252.92     13.51 o 
   5   8   0      532.08      511.49     18.12 o 
   6   8   0        0.20        6.86      7.83 o 
   7   8   0      130.40      121.60     11.50 o 
   8   8   0       62.68       70.60     15.87 o 
   2   9   0     2021.39     2109.29     17.24 o 
   3   9   0       26.20       28.85      4.93 o 
   4   9   0     1890.10     1925.63     21.11 o 
   5   9   0       57.04       68.96      9.15 o 
   6   9   0       20.62       16.87      9.04 o 
   7   9   0       64.30       62.56     11.69 o 
   8   9   0      264.84      294.25     18.65 o 
   2  10   0     3874.30     3985.31     24.63 o 
   3  10   0      180.51      169.24      7.04 o 
   4  10   0     1928.89     1948.85     21.46 o 
   5  10   0      221.16      202.31     10.20 o 
   6  10   0      168.52      186.12     12.31 o 
   7  10   0       56.47       46.50     11.80 o 
   8  10   0       32.86       20.76     26.74 o 
   2  11   0      101.75      126.31      5.98 o 
   3  11   0      136.94      131.94      7.04 o 
   4  11   0      857.53      812.05     10.45 o 
   5  11   0        0.14        0.35      9.85 o 
   6  11   0       47.71       44.33     13.37 o 
   7  11   0       12.03        2.94     10.91 o 
   8  11   0      202.65      185.07     28.50 o 
   2  12   0      194.80      192.11      7.04 o 
   3  12   0      697.34      675.54     12.31 o 
   4  12   0      318.22      330.67      7.46 o 
   5  12   0       77.63       81.63     10.56 o 
   6  12   0       32.54       31.67     14.07 o 
   7  12   0      109.68       96.40     22.17 o 
   8  12   0        8.32       12.31     27.09 o 
   2  13   0     1778.68     1813.74     18.65 o 
   3  13   0     1153.51     1156.15     16.18 o 
   4  13   0       46.49       41.52      8.09 o 
   5  13   0       14.92       22.52     10.91 o 
   7  13   0       18.93       10.20     23.57 o 
   8  13   0        5.29        0.35      1.06 o 
   2  14   0      326.71      350.08      9.50 o 
   3  14   0      190.86      229.05      8.80 o 
   4  14   0      322.00      318.42     10.56 o 
   7  14   0       48.31       51.02     22.87 o 
   2  15   0      164.98      166.42      7.74 o 
   3  15   0     2096.90     2109.64     22.17 o 
   7  15   0        3.03       -3.52     90.07 o 
   2  16   0        5.56       -0.70      9.50 o 
  -2 -24   1        7.07       17.94     32.72 o 
   0 -24   1       10.77        2.81     24.98 o 
   1 -24   1        2.43       -2.81     24.98 o 
   2 -24   1        1.73       -9.85     40.46 o 
  -2 -23   1        5.85       12.80     20.27 o 
  -1 -23   1        5.53        9.45     12.88 o 
   0 -23   1        3.27        5.31     17.93 o 
   1 -23   1       42.38       34.96     14.31 o 
   2 -23   1        7.13        6.92     26.40 o 
   3 -23   1       11.39       13.37     31.31 o 
  -3 -22   1       23.52       27.16     15.22 o 
  -2 -22   1       73.40       66.91     11.76 o 
  -1 -22   1       28.87       24.90     11.54 o 
   0 -22   1        3.58        9.78     15.01 o 
   1 -22   1       80.79       92.92     12.28 o 
   2 -22   1       70.38       65.55     14.33 o 
   3 -22   1        2.04        3.31     12.46 o 
  -4 -21   1      281.44      277.73     20.14 o 
  -3 -21   1       29.24       23.73     13.65 o 
  -2 -21   1       89.15       90.58      9.77 o 
  -1 -21   1        4.95        2.66      6.39 o 
   0 -21   1       44.35       45.10     10.89 o 
   1 -21   1       18.32       16.50     11.09 o 
   2 -21   1       63.65       47.91     14.03 o 
   3 -21   1        4.77        0.65      7.37 o 
   4 -21   1      149.22      132.09     19.83 o 
  -5 -20   1       12.71       20.41     25.33 o 
  -4 -20   1       16.36       18.47     17.93 o 
  -3 -20   1       10.27        2.76      8.35 o 
  -2 -20   1       67.30       59.87      8.46 o 
  -1 -20   1       45.86       48.38      8.50 o 
   0 -20   1       12.92       22.63      9.92 o 
   1 -20   1      193.16      200.80     11.05 o 
   2 -20   1       92.32       90.83     11.57 o 
   3 -20   1       93.32       86.75     14.02 o 
   4 -20   1       12.43       -1.10     15.04 o 
   5 -20   1       33.53       13.02     26.04 o 
  -6 -19   1        1.22        9.50     30.26 o 
  -5 -19   1       15.58       10.32     16.53 o 
  -4 -19   1       13.94       13.32     16.18 o 
  -3 -19   1       51.61       51.24      8.30 o 
  -2 -19   1       59.22       53.95      7.75 o 
  -1 -19   1       27.11       34.87      7.70 o 
   0 -19   1      112.72      122.76      9.05 o 
   1 -19   1       15.76       20.72      8.95 o 
   2 -19   1      240.81      224.65      8.76 o 
   3 -19   1       90.72       86.73     11.44 o 
   4 -19   1       17.75       16.89     18.30 o 
   5 -19   1       18.75        9.74     18.39 o 
   6 -19   1        8.98       16.18     26.39 o 
  -6 -18   1       10.38       -7.39     42.92 o 
  -5 -18   1       34.01       42.72     15.46 o 
  -4 -18   1       31.43       25.33     14.52 o 
  -3 -18   1      137.85      133.88      7.13 o 
  -2 -18   1      477.21      510.16      9.55 o 
  -1 -18   1       14.88       21.65      6.91 o 
   0 -18   1       22.06       21.25      7.26 o 
   1 -18   1       30.62       26.54      7.25 o 
   2 -18   1      334.10      342.89      8.98 o 
   3 -18   1       56.94       49.64     11.80 o 
   4 -18   1        5.53        4.64     12.52 o 
   5 -18   1       64.52       86.39     16.38 o 
   6 -18   1        0.63       -1.76     10.20 o 
  -7 -17   1       17.31       27.09     26.39 o 
  -6 -17   1       29.10       37.47     16.37 o 
  -5 -17   1       10.11       11.98     13.54 o 
  -4 -17   1        0.19        9.35      9.27 o 
  -3 -17   1      341.98      318.64      7.81 o 
  -2 -17   1       45.46       50.07      6.55 o 
  -1 -17   1      230.29      243.40     21.46 o 
   0 -17   1       38.22       26.30      7.67 o 
   1 -17   1      100.09      104.74      6.90 o 
   2 -17   1       66.59       59.98      6.71 o 
   3 -17   1      216.25      226.25      7.66 o 
   4 -17   1        3.54        4.22     11.93 o 
   5 -17   1       15.31        8.26     13.02 o 
   6 -17   1       34.89       47.73     18.73 o 
  -7 -16   1        4.12        7.04     24.28 o 
  -6 -16   1       18.92       25.42     16.90 o 
  -5 -16   1       26.86       29.72     11.22 o 
  -4 -16   1        1.05       -2.98      5.89 o 
  -3 -16   1      806.72      778.81     11.43 o 
  -2 -16   1      249.70      263.97      8.06 o 
  -1 -16   1        9.59       10.42      7.91 o 
   0 -16   1       45.82       43.04      8.80 o 
   1 -16   1       28.70       24.02      7.10 o 
   2 -16   1      271.51      279.82      6.06 o 
   3 -16   1      808.35      802.18     13.69 o 
   4 -16   1      105.69      101.30     10.55 o 
   5 -16   1       22.84       18.85     13.18 o 
   6 -16   1       17.01       25.56     16.40 o 
  -7 -15   1       19.14        6.52     17.22 o 
  -6 -15   1        6.25       15.47     14.17 o 
  -5 -15   1        8.16       12.27     12.00 o 
  -4 -15   1      108.85      106.43      7.39 o 
  -3 -15   1      130.61      121.75      5.83 o 
  -2 -15   1       78.76       64.29      5.76 o 
  -1 -15   1      117.30      127.03      8.06 o 
   0 -15   1       44.94       38.89      7.56 o 
   1 -15   1       25.83       22.87      7.39 o 
   2 -15   1        3.40       -0.05      4.44 o 
   3 -15   1       94.87       84.08      5.81 o 
   4 -15   1      122.01      135.11     12.67 o 
   5 -15   1       16.15       13.02     16.18 o 
   6 -15   1       10.61       10.70     13.86 o 
   7 -15   1       14.42       21.81     29.91 o 
  -7 -14   1        0.31       -6.74     14.52 o 
  -6 -14   1        3.36        4.29     11.30 o 
  -5 -14   1      240.61      266.90      8.51 o 
  -4 -14   1      284.02      260.20      7.46 o 
  -3 -14   1     1133.85     1114.99     12.34 o 
  -2 -14   1      218.34      221.54      7.02 o 
  -1 -14   1       70.69       73.83      6.91 o 
   0 -14   1      141.49      149.33      7.83 o 
   1 -14   1       11.45        7.87      6.59 o 
   2 -14   1       43.41       38.18      5.05 o 
   3 -14   1      473.51      460.18     10.79 o 
   4 -14   1      398.18      393.81     24.28 o 
   5 -14   1      159.13      159.38     14.43 o 
   6 -14   1        4.01        7.93     12.84 o 
   7 -14   1        6.31       11.26     28.50 o 
  -7 -13   1        9.21        9.39     14.65 o 
  -6 -13   1       71.53       57.33     11.12 o 
  -5 -13   1       13.71       14.79      6.54 o 
  -4 -13   1      252.97      256.00      7.57 o 
  -3 -13   1       35.57       38.52      3.96 o 
  -2 -13   1       13.52       14.76      4.66 o 
  -1 -13   1       59.02       50.70      6.97 o 
   0 -13   1      575.69      603.69     11.57 o 
   1 -13   1       68.19       59.90      6.31 o 
   2 -13   1      335.17      345.86     11.28 o 
   3 -13   1      126.80      135.22      5.23 o 
   4 -13   1        8.74       13.68      6.16 o 
   5 -13   1       25.98       13.02     13.37 o 
   6 -13   1       53.81       60.31     12.23 o 
   7 -13   1        4.99        2.81     24.98 o 
  -8 -12   1       57.37       53.83     27.80 o 
  -7 -12   1       18.54       27.91     14.03 o 
  -6 -12   1       10.06        7.87     10.82 o 
  -5 -12   1       33.58       16.54      7.60 o 
  -4 -12   1       11.59       14.68      4.03 o 
  -3 -12   1     1090.23     1115.65      9.19 o 
  -2 -12   1      384.03      395.45      7.39 o 
  -1 -12   1      932.80      878.72     12.68 o 
   0 -12   1      338.82      316.50     17.06 o 
   1 -12   1     1981.43     1972.04     24.29 o 
   2 -12   1      731.62      735.77      6.38 o 
   3 -12   1      194.36      204.09      4.33 o 
   4 -12   1       42.73       39.62      5.49 o 
   5 -12   1       56.64       45.74     11.96 o 
   6 -12   1        3.64       -0.22      1.41 o 
   7 -12   1        0.36       -2.81    315.95 o 
   8 -12   1       57.94       62.28     32.02 o 
  -8 -11   1       98.65       90.78     28.15 o 
  -7 -11   1        2.44        1.41     22.52 o 
  -6 -11   1        3.26        2.81     14.78 o 
  -5 -11   1      107.57      101.85      8.09 o 
  -4 -11   1      136.87      125.48      4.54 o 
  -3 -11   1      145.77      144.15      4.54 o 
  -2 -11   1      811.69      815.30      9.35 o 
  -1 -11   1      215.05      220.39      6.84 o 
   0 -11   1     1670.12     1643.18     42.57 o 
   1 -11   1      333.10      328.81      5.53 o 
   2 -11   1     1552.53     1577.66     14.32 o 
   3 -11   1        3.03        4.13      1.64 o 
   4 -11   1      312.32      313.52      7.27 o 
   5 -11   1       86.10       72.48     10.91 o 
   6 -11   1       16.82       12.48     10.23 o 
   7 -11   1        0.69       -8.80     19.70 o 
   8 -11   1       49.25       51.02     27.80 o 
  -8 -10   1        2.06       -6.33     24.63 o 
  -7 -10   1        0.93        0.35     16.89 o 
  -6 -10   1      218.21      230.46     16.54 o 
  -5 -10   1      148.52      142.08      5.31 o 
  -4 -10   1       43.33       40.33      4.06 o 
  -3 -10   1       49.41       52.10      3.35 o 
  -2 -10   1      211.92      198.53      6.09 o 
  -1 -10   1       90.28      106.00      5.31 o 
   0 -10   1      168.79      165.65      6.86 o 
   1 -10   1      107.69       98.26      4.17 o 
   2 -10   1       92.43       86.58      4.01 o 
   3 -10   1       89.54       83.71      2.42 o 
   4 -10   1      119.81      125.85      5.32 o 
   5 -10   1      381.91      355.36     13.02 o 
   6 -10   1      133.00      138.04      9.24 o 
   7 -10   1       19.11       22.87     20.76 o 
   8 -10   1       11.16       17.59     25.68 o 
  -9  -9   1        0.01        2.11     31.31 o 
  -8  -9   1       48.58       31.67     25.33 o 
  -7  -9   1      344.48      382.80     19.70 o 
  -6  -9   1       74.73       73.42      7.91 o 
  -5  -9   1      390.56      392.99      6.95 o 
  -4  -9   1      535.52      539.80     10.18 o 
  -3  -9   1      155.60      157.85      4.65 o 
  -2  -9   1      517.43      532.73      9.85 o 
  -1  -9   1      301.00      310.86     11.43 o 
   0  -9   1      384.43      381.38      5.48 o 
   1  -9   1      136.82      144.00      4.09 o 
   2  -9   1      105.86      110.82      3.80 o 
   3  -9   1      403.03      408.11      4.07 o 
   4  -9   1      571.96      574.78      7.00 o 
   5  -9   1      144.36      133.10      9.50 o 
   6  -9   1       95.75       93.59     10.56 o 
   7  -9   1      282.91      326.16     17.94 o 
   8  -9   1      111.64      102.74     23.22 o 
   9  -9   1       17.03       13.37     33.07 o 
  -8  -8   1        4.81        8.09     23.93 o 
  -7  -8   1       50.88       44.33     18.65 o 
  -6  -8   1      305.73      293.45      8.66 o 
  -5  -8   1      232.79      209.71      7.29 o 
  -4  -8   1      160.52      157.66      3.25 o 
  -3  -8   1       12.35       10.78      2.95 o 
  -2  -8   1     5704.20     5709.83     53.83 o 
  -1  -8   1      109.40      118.22      6.68 o 
   0  -8   1      376.07      398.49      7.84 o 
   1  -8   1       54.93       52.79      2.53 o 
   2  -8   1     2570.15     2647.52      8.58 o 
   3  -8   1       44.26       40.96      2.06 o 
   4  -8   1       73.00       75.80      3.46 o 
   5  -8   1       42.65       34.13      6.33 o 
   6  -8   1      188.69      175.90      7.78 o 
   7  -8   1      106.81       98.52     16.89 o 
   8  -8   1       10.92       10.91     23.93 o 
  -8  -7   1        6.30        6.68     20.41 o 
  -7  -7   1      344.88      363.10     17.94 o 
  -6  -7   1       10.87        8.20      7.76 o 
  -5  -7   1       80.66       68.60      5.79 o 
  -4  -7   1       24.76       22.94      2.67 o 
  -3  -7   1      198.70      193.58      4.57 o 
  -2  -7   1      748.99      764.67      8.56 o 
  -1  -7   1      924.17      829.29     12.31 o 
   0  -7   1      397.63      468.71     14.19 o 
   1  -7   1      548.74      613.63      7.70 o 
   2  -7   1      756.32      809.25      5.13 o 
   3  -7   1        8.34        6.53      2.20 o 
   4  -7   1       94.03       83.74      4.93 o 
   5  -7   1      335.81      332.49      8.80 o 
   6  -7   1       16.21       18.50      7.29 o 
   7  -7   1      387.59      408.14     18.30 o 
   8  -7   1       13.54        8.44     22.17 o 
  -8  -6   1       53.43       40.81     21.11 o 
  -7  -6   1       24.45       25.52      9.66 o 
  -6  -6   1       74.25       69.29      9.32 o 
  -5  -6   1     1320.98     1365.06     14.45 o 
  -4  -6   1      143.45      135.85      3.27 o 
  -3  -6   1      537.43      533.42     11.12 o 
  -2  -6   1     1357.35     1292.50     10.30 o 
  -1  -6   1      476.97      506.87      6.70 o 
   0  -6   1     1324.77     1333.04     17.06 o 
   1  -6   1      271.63      285.00      5.46 o 
   2  -6   1      105.61      107.44      2.48 o 
   3  -6   1       20.15       18.16      2.20 o 
   4  -6   1       77.61       72.83      4.93 o 
   5  -6   1     1036.68     1071.00     14.43 o 
   6  -6   1       60.83       55.57      7.16 o 
   7  -6   1       73.65       74.59     14.78 o 
   8  -6   1       84.29       96.76     20.05 o 
  -8  -5   1       39.32       56.65     19.00 o 
  -7  -5   1        5.68        8.33      9.77 o 
  -6  -5   1        1.69        1.89      8.08 o 
  -5  -5   1       90.91       79.48      6.16 o 
  -4  -5   1     2511.08     2509.91     14.21 o 
  -3  -5   1       50.40       53.64      2.00 o 
  -2  -5   1      259.66      276.70      3.49 o 
  -1  -5   1       44.99       53.72      3.55 o 
   0  -5   1     1581.86     1685.34     13.02 o 
   1  -5   1      695.68      711.18      7.31 o 
   2  -5   1     1199.69     1132.14      9.85 o 
   3  -5   1       36.20       36.59      3.17 o 
   4  -5   1      690.00      683.63     10.56 o 
   5  -5   1       61.89       63.13      9.32 o 
   6  -5   1       15.11        8.19      6.76 o 
   7  -5   1        6.91        5.22      9.62 o 
   8  -5   1        8.77       12.31     20.41 o 
  -8  -4   1       34.92       40.46     17.94 o 
  -7  -4   1      472.17      468.37     17.59 o 
  -6  -4   1      435.57      408.77      9.87 o 
  -5  -4   1      592.46      601.02     25.68 o 
  -4  -4   1       98.51       96.04      5.24 o 
  -3  -4   1     1142.88     1091.51      6.12 o 
  -2  -4   1     1915.14     1991.90     17.78 o 
  -1  -4   1     3655.38     3558.83     56.47 o 
   1  -4   1     6122.14     5814.96     67.20 o 
   2  -4   1      483.91      512.51      4.82 o 
   3  -4   1       36.52       35.36      3.03 o 
   4  -4   1       53.67       53.82      4.53 o 
   5  -4   1      153.48      157.64      5.51 o 
   6  -4   1      335.97      332.34     11.61 o 
   7  -4   1      324.03      304.89      9.41 o 
   8  -4   1       29.66       34.83     19.35 o 
  -8  -3   1       65.88       81.28     18.30 o 
  -7  -3   1       59.56       58.23      9.21 o 
  -6  -3   1      248.71      271.63      8.58 o 
  -5  -3   1      412.86      393.15      8.67 o 
  -4  -3   1      284.71      272.14      6.66 o 
  -3  -3   1       62.82       64.23      3.36 o 
  -2  -3   1      317.14      313.67      6.71 o 
  -1  -3   1      327.60      344.43      6.86 o 
   1  -3   1     2042.02     2027.51      6.92 o 
   2  -3   1      449.76      457.08      4.74 o 
   3  -3   1      128.09      139.53      4.21 o 
   4  -3   1       10.69        5.61      3.89 o 
   5  -3   1      699.93      702.89      8.80 o 
   6  -3   1      469.22      498.90      8.69 o 
   7  -3   1       76.21       87.73      9.20 o 
  -8  -2   1        0.72        0.35      4.22 o 
  -7  -2   1       11.87        6.33     13.02 o 
  -6  -2   1       49.29       43.86      6.59 o 
  -5  -2   1       88.75       87.75      5.96 o 
  -4  -2   1       12.59       10.03      3.73 o 
  -3  -2   1      304.12      317.00      4.82 o 
  -2  -2   1     2071.63     2020.65     25.54 o 
   2  -2   1      415.00      360.49      6.86 o 
   3  -2   1       72.47       79.06      3.89 o 
   4  -2   1      164.13      170.91      5.83 o 
   5  -2   1       63.39       65.45      4.86 o 
   6  -2   1      132.90      132.64      5.81 o 
   7  -2   1        2.06        3.19      9.08 o 
  -9  -1   1       26.74       22.52     23.93 o 
  -8  -1   1        8.26        3.17     13.02 o 
  -7  -1   1        1.19        2.46     12.67 o 
  -6  -1   1      535.64      553.94     18.12 o 
  -5  -1   1       12.77        5.81      4.98 o 
  -4  -1   1      104.35      108.23      3.99 o 
  -3  -1   1     3637.98     3636.42     18.19 o 
  -2  -1   1      312.63      284.29      4.75 o 
   2  -1   1      323.31      295.85      4.90 o 
   3  -1   1     3079.77     3034.30     12.63 o 
   4  -1   1      174.99      195.88      4.67 o 
   5  -1   1       11.23       12.13      3.99 o 
   6  -1   1      860.05      866.80     10.49 o 
   7  -1   1        2.87        0.26      1.47 o 
  -9   0   1        0.64        8.09     25.33 o 
  -8   0   1        3.07       -4.57      9.85 o 
  -7   0   1        9.81        4.57     11.96 o 
  -6   0   1      976.75      957.01     19.70 o 
  -5   0   1       22.89       17.16      3.63 o 
  -4   0   1     1435.64     1527.76      8.81 o 
  -3   0   1      445.96      465.25      7.57 o 
  -2   0   1     7544.22     6975.59     18.19 o 
   2   0   1     3415.07     2969.39     17.80 o 
   3   0   1      582.01      573.60      6.21 o 
   4   0   1     1599.23     1654.72      9.28 o 
   5   0   1        8.92        6.27      3.70 o 
   6   0   1      571.45      585.51     11.54 o 
   7   0   1        0.01        5.18      9.37 o 
  -9   1   1       26.78       29.20     25.33 o 
  -8   1   1        8.29        6.33     17.94 o 
  -7   1   1        1.13        0.00     13.37 o 
  -6   1   1      536.61      529.58      8.84 o 
  -5   1   1       12.86        8.04      5.13 o 
  -4   1   1      105.13      110.42      3.92 o 
  -3   1   1     3637.26     3649.31     16.81 o 
  -2   1   1      313.10      304.93      5.34 o 
   2   1   1      323.22      298.52      4.38 o 
   3   1   1     3080.02     3089.74     24.59 o 
   4   1   1      173.84      197.55      4.42 o 
   5   1   1       11.33       16.22      3.52 o 
   6   1   1      859.32      862.49      8.90 o 
   7   1   1        3.13        7.28      8.52 o 
   8   1   1       17.58        8.80     19.70 o 
  -9   2   1       29.53       29.91     23.57 o 
  -8   2   1        0.69       -5.28     11.61 o 
  -7   2   1       11.83       10.58      9.37 o 
  -6   2   1       48.56       47.52      5.84 o 
  -5   2   1       88.79       84.03      5.17 o 
  -4   2   1       12.42       12.14      3.24 o 
  -3   2   1      304.31      317.49      3.61 o 
  -2   2   1     2071.90     2043.66     21.43 o 
   2   2   1      415.20      356.09      2.36 o 
   3   2   1       71.96       76.48      1.70 o 
   4   2   1      165.07      175.34      3.87 o 
   5   2   1       62.35       63.28      3.25 o 
   6   2   1      133.85      131.47      6.68 o 
   7   2   1        2.14        1.54      3.29 o 
   8   2   1       13.73       22.87     16.18 o 
  -9   3   1        2.64       -8.09     11.26 o 
  -8   3   1       65.84       63.10     12.18 o 
  -7   3   1       59.55       55.95      7.62 o 
  -6   3   1      248.98      295.78      7.74 o 
  -5   3   1      411.85      408.07      7.58 o 
  -4   3   1      284.39      288.18      5.59 o 
  -3   3   1       63.45       69.45      2.69 o 
  -2   3   1      317.23      308.93      5.14 o 
  -1   3   1      325.02      336.32      5.10 o 
   1   3   1     2046.15     2044.20     13.02 o 
   2   3   1      449.48      448.64      2.95 o 
   3   3   1      128.08      137.64      2.21 o 
   4   3   1       10.85        4.79      2.67 o 
   5   3   1      701.55      706.43      6.89 o 
   6   3   1      468.42      475.45     11.83 o 
   7   3   1       75.92       84.00      7.94 o 
   8   3   1       10.52        7.95     12.91 o 
  -8   4   1       35.07       35.53     12.66 o 
  -7   4   1      472.03      461.99      9.90 o 
  -6   4   1      435.37      420.50      8.52 o 
  -5   4   1      593.59      609.63      8.85 o 
  -4   4   1       98.46       97.50      5.91 o 
  -3   4   1     1142.88     1129.28     14.37 o 
  -2   4   1     1914.59     2007.63     10.72 o 
  -1   4   1     3654.87     3585.79     42.92 o 
   0   4   1      909.47      882.42      7.39 o 
   2   4   1      483.03      525.46      4.32 o 
   3   4   1       36.62       37.11      1.73 o 
   4   4   1       53.64       49.97      3.00 o 
   5   4   1      152.00      160.22      5.43 o 
   6   4   1      336.78      310.20      7.98 o 
   7   4   1      324.12      281.92     10.80 o 
   8   4   1       29.56       20.53     13.77 o 
  -8   5   1       39.38       51.76     14.04 o 
  -7   5   1        5.68        0.49      1.30 o 
  -6   5   1        1.72        3.13      5.84 o 
  -5   5   1       91.28       79.72      5.76 o 
  -4   5   1     2511.39     2521.14     21.11 o 
  -3   5   1       49.83       52.01      5.98 o 
  -2   5   1      260.00      289.70      7.91 o 
  -1   5   1       44.57       55.12      2.44 o 
   2   5   1     1201.01     1174.13     30.08 o 
   3   5   1       36.26       36.23      2.28 o 
   4   5   1      688.95      684.67      7.87 o 
   5   5   1       61.90       52.99      5.38 o 
   6   5   1       14.67        5.86      7.66 o 
   7   5   1        6.96        1.12      2.43 o 
   8   5   1        8.90        7.20     13.87 o 
   9   5   1       38.13       43.80     19.90 o 
  -8   6   1       53.48       56.93     14.42 o 
  -7   6   1       24.22       22.67      8.32 o 
  -6   6   1       74.21       70.56      6.19 o 
  -5   6   1     1319.53     1348.53     15.37 o 
  -4   6   1      142.96      144.70      5.81 o 
  -3   6   1      537.82      505.79      8.09 o 
  -2   6   1     1358.73     1281.73      9.11 o 
  -1   6   1      478.67      527.06      9.50 o 
   1   6   1      275.28      308.92      6.68 o 
   2   6   1      103.85      110.48      5.28 o 
   3   6   1       20.06       18.33      2.74 o 
   4   6   1       78.68       70.72      7.74 o 
   5   6   1     1037.51     1034.96     13.54 o 
   6   6   1       61.09       53.40      7.66 o 
   7   6   1       73.80       63.48     15.31 o 
   8   6   1       84.15       99.08     15.17 o 
   9   6   1        6.41        2.86     19.54 o 
  -8   7   1        6.28        7.04     21.81 o 
  -7   7   1      345.19      366.99      9.45 o 
  -6   7   1       10.93        5.13      6.35 o 
  -5   7   1       81.04       71.50      6.34 o 
  -4   7   1       25.03       25.11      8.27 o 
  -3   7   1      198.53      185.52      5.27 o 
  -2   7   1      747.18      775.71      8.80 o 
  -1   7   1      922.38      810.99     11.61 o 
   1   7   1      548.45      623.11      9.15 o 
   2   7   1      757.42      806.07     11.26 o 
   3   7   1        8.87       10.91      4.22 o 
   4   7   1       94.01       85.85      8.09 o 
   5   7   1      335.41      340.94     10.73 o 
   6   7   1       16.02       17.99      8.56 o 
   7   7   1      386.95      422.32     12.41 o 
   8   7   1       13.51        9.16     14.29 o 
   9   7   1       29.51       22.04     21.51 o 
  -8   8   1        4.87        5.27     15.05 o 
  -7   8   1       50.64       57.36      9.25 o 
  -6   8   1      305.77      296.74      8.09 o 
  -5   8   1      233.22      210.85      9.32 o 
  -4   8   1      160.65      160.65      9.32 o 
  -3   8   1       12.28       14.40      3.83 o 
  -2   8   1     5704.52     5756.91     24.63 o 
   2   8   1     2569.06     2641.27     20.41 o 
   3   8   1       44.13       35.18      5.63 o 
   4   8   1       71.84       73.04      5.46 o 
   5   8   1       42.68       26.74      8.44 o 
   6   8   1      188.70      173.36     15.83 o 
   7   8   1      107.25      109.07     11.47 o 
   8   8   1       11.18       11.43     15.97 o 
   9   8   1        1.84        1.82     19.93 o 
  -8   9   1       48.72       39.76     24.63 o 
  -7   9   1      344.19      382.09     11.55 o 
  -6   9   1       74.82       75.43      9.13 o 
  -5   9   1      390.32      369.64      9.21 o 
  -4   9   1      535.49      551.70      9.54 o 
  -3   9   1      156.03      139.13      5.06 o 
  -2   9   1      516.15      546.41      8.44 o 
   2   9   1      106.73      117.51      5.98 o 
   3   9   1      402.16      397.58     10.20 o 
   4   9   1      572.63      581.24     13.37 o 
   5   9   1      144.07      140.38      9.85 o 
   6   9   1       95.71       90.77      9.52 o 
   7   9   1      283.05      333.94     12.97 o 
   8   9   1      111.28      120.68     16.98 o 
   9   9   1       17.06       14.78     31.31 o 
  -8  10   1        2.09        0.70     26.39 o 
  -7  10   1        0.98        1.57     12.12 o 
  -6  10   1      218.13      226.23     11.61 o 
  -5  10   1      148.13      132.00      7.29 o 
  -4  10   1       43.06       40.83     11.26 o 
  -3  10   1       50.31       43.98      4.57 o 
  -2  10   1      211.22      207.94      5.98 o 
   2  10   1       93.56       90.78      5.98 o 
   3  10   1       89.03       80.92      6.33 o 
   4  10   1      120.17      122.44      8.44 o 
   5  10   1      382.85      400.75     13.37 o 
   6  10   1      132.91      135.18     10.56 o 
   7  10   1       19.03       22.18     13.10 o 
   8  10   1       11.21        7.23     17.82 o 
  -8  11   1       98.69      102.74     28.15 o 
  -7  11   1        2.44        4.57     17.94 o 
  -6  11   1        3.30       -1.41     28.15 o 
  -5  11   1      107.81      111.18      9.15 o 
  -4  11   1      138.21      132.29      7.39 o 
  -3  11   1      145.82      135.46      6.33 o 
  -2  11   1      812.38      809.94     10.56 o 
   2  11   1     1550.77     1554.79     17.59 o 
   3  11   1        2.95        3.87      5.63 o 
   4  11   1      311.57      298.36     10.56 o 
   5  11   1       85.73       76.35     10.56 o 
   6  11   1       16.77       21.46     13.37 o 
   7  11   1        0.72        1.32     18.36 o 
   8  11   1       49.21       62.63     28.50 o 
  -8  12   1       57.19       45.04     27.09 o 
  -7  12   1       18.57       21.46     21.46 o 
  -5  12   1       33.58       28.50     10.20 o 
  -4  12   1       11.44       11.26      7.39 o 
  -3  12   1     1090.03     1134.69     14.43 o 
  -2  12   1      384.16      396.53      8.44 o 
   2  12   1      732.35      725.14     13.02 o 
   3  12   1      194.41      219.20      8.80 o 
   4  12   1       42.75       40.81      7.74 o 
   5  12   1       56.96       43.98     11.26 o 
   6  12   1        3.71        7.04     14.78 o 
   7  12   1        0.37       -0.70      2.81 o 
   8  12   1       58.07       55.94     28.15 o 
  -8  13   1      110.62      120.33     32.37 o 
  -7  13   1        9.19        0.35      1.06 o 
  -4  13   1      252.54      251.57      8.80 o 
  -3  13   1       35.44       39.41      5.63 o 
  -2  13   1       13.34       11.61      4.93 o 
   2  13   1      335.60      332.14      9.85 o 
   3  13   1      126.90      141.79      8.09 o 
   4  13   1        9.01       10.91      8.80 o 
   5  13   1       25.86       30.26     11.96 o 
   6  13   1       53.94       63.33     15.48 o 
   7  13   1        5.01        1.76     22.52 o 
   8  13   1       95.53      112.94     31.67 o 
  -8  14   1        2.63        4.93     32.72 o 
  -3  14   1     1134.00     1169.17     14.78 o 
  -2  14   1      217.26      215.68      7.04 o 
   2  14   1       44.23       48.20      6.33 o 
   3  14   1      472.80      455.28     11.96 o 
   4  14   1      398.34      391.60     11.96 o 
   5  14   1      159.00      158.33     12.31 o 
   7  14   1        6.35        3.17     11.26 o 
  -2  15   1       79.11       68.61      5.98 o 
   2  15   1        3.32       -0.70      2.11 o 
   3  15   1       93.92       83.03      8.09 o 
   4  15   1      121.96      128.77      9.85 o 
   7  15   1       14.26       20.76     28.85 o 
   2  16   1      271.63      278.31     10.20 o 
   3  16   1      809.64      803.96     15.83 o 
   2  17   1       66.62       67.20      9.15 o 
  -2 -24   2        8.80       23.57     34.13 o 
  -1 -24   2        1.44        9.15     26.74 o 
   0 -24   2        1.59      -10.91     29.20 o 
  -3 -23   2       15.37       14.78     34.13 o 
  -2 -23   2        9.68       11.32     19.61 o 
  -1 -23   2        7.23        8.90     14.85 o 
   0 -23   2        5.96        7.33     13.12 o 
   1 -23   2        0.80       -7.50     17.47 o 
   2 -23   2       23.51       19.70     28.85 o 
   3 -23   2        3.43       -4.93     76.70 o 
  -3 -22   2        4.29        5.22     16.88 o 
  -2 -22   2       46.78       34.37     12.01 o 
  -1 -22   2       27.90       25.12     11.01 o 
   0 -22   2       13.38       23.50     13.77 o 
   1 -22   2       22.94       15.31     17.17 o 
   2 -22   2       48.41       48.98     15.54 o 
   3 -22   2       12.19       14.86     17.08 o 
  -4 -21   2       12.58       23.59     17.37 o 
  -3 -21   2        3.20        3.66     15.14 o 
  -2 -21   2       80.44       69.66      9.89 o 
  -1 -21   2       13.84       12.97      9.71 o 
   0 -21   2       37.89       49.67     11.70 o 
   1 -21   2        6.71       13.90     12.69 o 
   2 -21   2       17.69       18.38     14.52 o 
   3 -21   2        3.14        0.96     16.73 o 
   4 -21   2       29.76       24.35     19.27 o 
  -5 -20   2       19.27       19.00     28.15 o 
  -4 -20   2       69.44       57.62     15.60 o 
  -3 -20   2        9.62        7.60      9.86 o 
  -2 -20   2       36.83       42.71      8.99 o 
  -1 -20   2       72.43       87.82      8.17 o 
   0 -20   2       13.87       18.63     10.39 o 
   1 -20   2       17.84       14.28     12.52 o 
   2 -20   2       44.09       46.79     11.84 o 
   3 -20   2       13.98       15.20     13.26 o 
   4 -20   2       68.49       68.45     15.87 o 
   5 -20   2        3.86        4.57     78.11 o 
  -5 -19   2        0.60        3.95     12.26 o 
  -4 -19   2        1.62        0.43      7.15 o 
  -3 -19   2        0.07       -1.13      2.00 o 
  -2 -19   2       56.10       59.62      8.37 o 
  -1 -19   2       49.41       53.71      7.31 o 
   0 -19   2      102.41       97.44      8.48 o 
   1 -19   2       51.92       60.75     11.37 o 
   2 -19   2       39.51       42.00     12.56 o 
   3 -19   2       28.08       24.61     12.97 o 
   4 -19   2       46.49       52.70     14.54 o 
   5 -19   2        6.16       16.87     17.76 o 
   6 -19   2        3.85       16.54     30.96 o 
  -6 -18   2       31.38       33.78     26.74 o 
  -5 -18   2       13.12       15.17     16.22 o 
  -4 -18   2       79.44       73.28      9.73 o 
  -3 -18   2       22.45       15.94      7.54 o 
  -2 -18   2        4.50        2.06      3.20 o 
  -1 -18   2       70.32       70.41      7.82 o 
   0 -18   2      272.04      274.52      9.39 o 
   1 -18   2       25.27       25.92      7.94 o 
   2 -18   2      113.82      119.56      7.87 o 
   3 -18   2      107.09      109.83      9.81 o 
   4 -18   2       43.85       53.74     12.66 o 
   5 -18   2       32.45       45.39     22.52 o 
   6 -18   2        9.45        4.22     24.63 o 
  -7 -17   2       32.21       22.17     28.15 o 
  -6 -17   2       49.36       48.75     16.37 o 
  -5 -17   2       66.96       80.23     12.32 o 
  -4 -17   2       35.40       26.33      9.60 o 
  -3 -17   2       51.20       53.63      6.87 o 
  -2 -17   2        4.37        4.21      4.93 o 
  -1 -17   2       55.33       45.36      6.09 o 
   0 -17   2       36.22       37.84      7.39 o 
   1 -17   2      114.92      118.69      6.78 o 
   2 -17   2       50.73       48.03      6.81 o 
   3 -17   2       44.20       45.09     10.80 o 
   4 -17   2       28.30       25.84     11.30 o 
   5 -17   2       47.60       70.02     19.00 o 
   6 -17   2        8.43       11.29     18.60 o 
  -7 -16   2       21.63       17.94     27.09 o 
  -6 -16   2       19.28       18.63     16.06 o 
  -5 -16   2       18.61       29.03     13.69 o 
  -4 -16   2      193.94      201.02      8.18 o 
  -3 -16   2      110.80      107.08      6.58 o 
  -2 -16   2       90.18      100.54      5.63 o 
  -1 -16   2       85.00       84.51      5.16 o 
   0 -16   2       60.70       64.38      6.32 o 
   1 -16   2       84.36       79.83      5.61 o 
   2 -16   2       49.52       39.53      5.21 o 
   3 -16   2       31.06       24.06      6.19 o 
   4 -16   2       81.47       80.57     10.55 o 
   5 -16   2       46.36       37.30     16.54 o 
   6 -16   2       68.56       68.73     14.80 o 
  -7 -15   2        1.86        8.46     19.02 o 
  -6 -15   2        4.59       11.99     13.60 o 
  -5 -15   2        1.47        0.91      8.68 o 
  -4 -15   2       32.97       25.22      7.32 o 
  -3 -15   2       63.30       60.97      5.89 o 
  -2 -15   2       30.83       34.39      4.78 o 
  -1 -15   2        4.51        0.07      3.94 o 
   0 -15   2        2.81        1.61      6.22 o 
   1 -15   2      365.62      357.56      7.66 o 
   2 -15   2      131.84      135.78      4.71 o 
   3 -15   2      154.48      159.99      5.99 o 
   4 -15   2       36.82       37.31      8.45 o 
   5 -15   2       18.17       17.59     16.54 o 
   6 -15   2       61.32       63.01     15.48 o 
   7 -15   2        7.81       23.93     26.74 o 
  -7 -14   2        4.06        1.39     14.73 o 
  -6 -14   2       23.38       19.52     13.73 o 
  -5 -14   2       89.41       77.52      7.46 o 
  -4 -14   2        0.92       -1.66      4.81 o 
  -3 -14   2       78.66       90.57      4.99 o 
  -2 -14   2       93.57       91.32      5.07 o 
  -1 -14   2      409.54      427.12      8.44 o 
   0 -14   2      246.09      244.27      6.74 o 
   1 -14   2      112.09      110.96      5.20 o 
   2 -14   2      348.04      357.62      5.70 o 
   3 -14   2      178.31      196.94      5.76 o 
   4 -14   2       77.88       64.65      8.36 o 
   5 -14   2        5.36        1.41     14.78 o 
   6 -14   2       80.62       81.72     13.48 o 
   7 -14   2       14.81       21.46     26.74 o 
  -7 -13   2        2.53       11.54     14.36 o 
  -6 -13   2      277.61      302.58     19.00 o 
  -5 -13   2       25.59       23.93      9.29 o 
  -4 -13   2        4.95        3.64      5.85 o 
  -3 -13   2       90.59       92.21      4.94 o 
  -2 -13   2      600.10      616.10      8.15 o 
  -1 -13   2      649.61      661.15     16.24 o 
   0 -13   2      572.57      596.11      8.82 o 
   1 -13   2      429.83      410.74      5.61 o 
   2 -13   2       37.85       31.93      3.54 o 
   3 -13   2      119.06      116.96      4.84 o 
   4 -13   2        2.54        1.28      4.73 o 
   5 -13   2       27.53       34.13     13.37 o 
   6 -13   2       21.60       33.01     12.48 o 
   7 -13   2       16.28       18.30     27.44 o 
  -8 -12   2        2.15        5.63     30.96 o 
  -7 -12   2        7.00        8.09     24.28 o 
  -6 -12   2      164.85      166.77     18.65 o 
  -5 -12   2      185.02      201.31      8.85 o 
  -4 -12   2        0.77       -1.58      4.59 o 
  -3 -12   2      440.49      430.11      9.80 o 
  -2 -12   2      327.39      326.19      6.96 o 
  -1 -12   2     1349.75     1444.00     12.65 o 
   0 -12   2      527.73      538.59      9.56 o 
   1 -12   2       97.33       95.69      4.67 o 
   2 -12   2        8.77        6.24      2.17 o 
   3 -12   2      397.43      386.50      9.99 o 
   4 -12   2       70.89       73.89      5.47 o 
   5 -12   2       22.81       26.39     11.96 o 
   6 -12   2       25.85       20.55     11.02 o 
   7 -12   2       48.19       61.57     25.33 o 
   8 -12   2       28.18       30.26     27.80 o 
  -8 -11   2       58.74       64.04     25.68 o 
  -7 -11   2        6.84        9.85     21.11 o 
  -6 -11   2      221.19      214.97     16.89 o 
  -5 -11   2       18.21       13.79      5.39 o 
  -4 -11   2       33.56       28.49      4.52 o 
  -3 -11   2      491.58      505.08     10.14 o 
  -2 -11   2       94.86       96.30      5.32 o 
  -1 -11   2      111.76      123.41      6.45 o 
   0 -11   2      170.32      181.36      6.76 o 
   1 -11   2       45.38       46.51      3.10 o 
   2 -11   2        0.87        1.62      1.10 o 
   3 -11   2      185.72      172.82      4.84 o 
   4 -11   2      229.77      218.73      6.18 o 
   5 -11   2       31.91       37.65      9.85 o 
   6 -11   2       77.11       74.94     12.67 o 
   7 -11   2       23.71        9.85     23.22 o 
   8 -11   2      119.98      141.09     26.74 o 
  -8 -10   2       29.43       38.35     24.98 o 
  -7 -10   2       16.51       31.67     20.76 o 
  -6 -10   2       18.98       13.02     14.78 o 
  -5 -10   2       11.45       11.86      5.54 o 
  -4 -10   2      270.77      275.69      6.12 o 
  -3 -10   2      334.66      338.69      6.77 o 
  -2 -10   2      521.71      530.44      9.07 o 
  -1 -10   2        8.05        8.44      4.35 o 
   0 -10   2        8.16        9.30      2.86 o 
   1 -10   2      103.71       96.31      2.82 o 
   2 -10   2       82.23       85.38      2.85 o 
   3 -10   2      212.74      209.57      5.28 o 
   4 -10   2      113.24      109.21      5.63 o 
   5 -10   2      209.64      215.68     10.91 o 
   6 -10   2      152.91      177.33     11.61 o 
   7 -10   2       33.87       41.52     21.11 o 
   8 -10   2       24.85       14.43     28.50 o 
  -8  -9   2       10.25        5.98     25.68 o 
  -7  -9   2       79.99      109.77     16.54 o 
  -6  -9   2       30.12       38.90      8.61 o 
  -5  -9   2      153.97      149.61      5.37 o 
  -4  -9   2      120.84      124.97      4.95 o 
  -3  -9   2     1333.59     1321.52     10.94 o 
  -2  -9   2      547.23      560.35      7.37 o 
  -1  -9   2       64.97       62.94      4.90 o 
   0  -9   2      435.96      450.23      5.28 o 
   1  -9   2       55.95       51.80      2.27 o 
   2  -9   2      167.91      166.08      2.93 o 
   3  -9   2      218.88      224.81      4.56 o 
   4  -9   2      267.70      265.29     10.20 o 
   5  -9   2      196.84      204.07     10.20 o 
   6  -9   2       36.93       32.56      8.11 o 
   7  -9   2        5.84       -3.87     45.39 o 
   8  -9   2        4.74        5.63    219.55 o 
  -8  -8   2       86.65       77.41     23.22 o 
  -7  -8   2       33.26       45.04     15.48 o 
  -6  -8   2       80.60       81.29      8.37 o 
  -5  -8   2      132.19      123.60      5.50 o 
  -4  -8   2     1353.73     1343.41     11.02 o 
  -3  -8   2      255.98      243.70      4.98 o 
  -2  -8   2      476.79      479.88      6.58 o 
  -1  -8   2      650.71      653.00      7.04 o 
   0  -8   2      988.46     1046.20     12.19 o 
   1  -8   2       39.61       33.98      1.83 o 
   2  -8   2      392.64      370.90      9.63 o 
   3  -8   2      250.55      233.70      4.20 o 
   4  -8   2      570.46      627.91     14.60 o 
   5  -8   2       43.63       44.26      4.62 o 
   6  -8   2       41.68       28.72      8.20 o 
   7  -8   2        2.36        0.70     19.00 o 
   8  -8   2       25.13       18.30     22.87 o 
  -8  -7   2       44.75       70.02     20.41 o 
  -7  -7   2        5.65        5.30     10.65 o 
  -6  -7   2       49.32       48.18      7.66 o 
  -5  -7   2      757.68      780.09     20.05 o 
  -4  -7   2      489.55      476.83      6.45 o 
  -3  -7   2      221.96      203.88      5.10 o 
  -2  -7   2      429.04      484.77      6.44 o 
  -1  -7   2      901.68      966.93     10.77 o 
   0  -7   2       24.19       25.20      2.50 o 
   1  -7   2       61.47       60.77      2.13 o 
   2  -7   2      303.70      309.09      4.77 o 
   3  -7   2      618.13      635.33      4.88 o 
   4  -7   2      202.68      201.09      4.25 o 
   5  -7   2      277.60      257.89      6.16 o 
   6  -7   2       29.90       25.23      7.01 o 
   7  -7   2       52.36       51.72     17.24 o 
   8  -7   2       53.71       61.92     22.17 o 
  -7  -6   2       11.39       15.97     10.37 o 
  -6  -6   2       34.59       25.72      7.95 o 
  -5  -6   2      233.02      212.35      6.35 o 
  -4  -6   2     1496.12     1400.23     10.23 o 
  -3  -6   2      557.23      564.14      7.91 o 
  -2  -6   2     3335.30     3388.66     17.47 o 
  -1  -6   2     3931.68     3791.76     44.38 o 
   0  -6   2     1328.11     1434.44     12.85 o 
   1  -6   2      347.02      358.41      4.01 o 
   2  -6   2      104.56      103.53      2.61 o 
   3  -6   2       23.53       21.19      1.83 o 
   4  -6   2      102.20       88.56      3.34 o 
   5  -6   2      349.44      356.86     10.56 o 
   6  -6   2       77.52       72.51      5.31 o 
   7  -6   2       61.90       65.09     16.18 o 
   8  -6   2       26.34       20.05     20.76 o 
  -8  -5   2        5.07        1.76     18.30 o 
  -7  -5   2       40.86       48.12     10.22 o 
  -6  -5   2      172.30      174.59      7.66 o 
  -5  -5   2      190.94      193.41      7.31 o 
  -4  -5   2      355.99      343.97      4.87 o 
  -3  -5   2     1033.23     1032.05      8.48 o 
  -2  -5   2     6794.37     6579.85     15.79 o 
  -1  -5   2     4962.72     4932.31     23.10 o 
   0  -5   2     4787.95     4849.09     39.56 o 
   1  -5   2      911.65      954.09      8.82 o 
   2  -5   2      404.78      402.91      8.60 o 
   3  -5   2      183.68      180.10      6.65 o 
   4  -5   2        1.03        0.05      0.98 o 
   5  -5   2      369.50      350.79     15.48 o 
   6  -5   2      105.64      106.91      5.15 o 
   7  -5   2       99.16      111.53     15.48 o 
   8  -5   2       43.60       47.50     20.76 o 
  -8  -4   2        5.99        2.81     17.94 o 
  -7  -4   2      151.97      165.89      9.91 o 
  -6  -4   2      117.41      124.70      7.34 o 
  -5  -4   2     1100.81     1105.53     30.08 o 
  -4  -4   2       41.94       31.07      3.87 o 
  -3  -4   2      342.93      333.51      4.23 o 
  -2  -4   2     1139.39     1106.62      5.78 o 
  -1  -4   2     4260.83     4052.34     34.62 o 
   0  -4   2      900.69      892.95     13.72 o 
   1  -4   2       14.85       11.28      2.26 o 
   2  -4   2     1970.00     1912.97     20.65 o 
   3  -4   2      273.22      284.19      8.15 o 
   4  -4   2       12.69       13.50      4.05 o 
   5  -4   2       27.41       24.07     11.61 o 
   6  -4   2       39.21       39.15      5.87 o 
   7  -4   2      153.32      147.77     14.07 o 
   8  -4   2       23.46       19.35     19.35 o 
  -8  -3   2        0.22       -1.41     10.56 o 
  -7  -3   2       37.05       40.11     13.02 o 
  -6  -3   2      206.23      222.48      8.42 o 
  -5  -3   2      826.81      851.92     23.05 o 
  -4  -3   2      133.06      132.20      5.75 o 
  -3  -3   2       17.24        7.23      1.80 o 
  -2  -3   2      395.13      360.33      4.77 o 
  -1  -3   2     4724.14     4581.54     47.32 o 
   0  -3   2     1169.67     1198.42      5.06 o 
   1  -3   2     1193.26     1156.40      5.63 o 
   2  -3   2      211.18      205.41      2.88 o 
   3  -3   2      662.05      697.30      7.22 o 
   4  -3   2      582.21      596.20      8.33 o 
   5  -3   2      103.10      101.21      6.18 o 
   6  -3   2       23.63       10.75      5.72 o 
   7  -3   2      113.06      110.28     10.12 o 
  -9  -2   2       10.51       20.41     25.68 o 
  -8  -2   2       14.94       12.31     17.59 o 
  -7  -2   2       58.00       57.70     12.31 o 
  -6  -2   2       30.51       24.63      9.85 o 
  -5  -2   2      724.93      722.06     10.82 o 
  -4  -2   2     1124.38     1109.85     12.16 o 
  -3  -2   2      244.50      213.60      4.08 o 
  -2  -2   2     1401.58     1328.35     13.76 o 
   1  -2   2     1179.61     1131.51      6.86 o 
   2  -2   2      245.36      238.00      7.92 o 
   3  -2   2      715.89      703.36     12.84 o 
   4  -2   2      612.96      626.93     10.03 o 
   5  -2   2      140.67      138.82      5.34 o 
   6  -2   2      115.40      119.71      6.05 o 
   7  -2   2      159.13      169.78      9.87 o 
  -9  -1   2       57.21       52.78     23.93 o 
  -8  -1   2       19.73       27.80     18.30 o 
  -7  -1   2       76.61       65.44     13.02 o 
  -6  -1   2        7.97        9.50     10.56 o 
  -5  -1   2        9.26        1.41      7.74 o 
  -4  -1   2      867.66      907.98     10.44 o 
  -3  -1   2      430.89      389.37      9.15 o 
  -2  -1   2      129.55      133.60      9.27 o 
   1  -1   2     9545.88     8385.78     69.31 o 
   2  -1   2      930.53      892.51     20.76 o 
   3  -1   2      501.21      513.11     11.66 o 
   4  -1   2      649.35      704.21      9.25 o 
   5  -1   2      130.52      111.80      4.85 o 
   6  -1   2       37.34       31.58      5.56 o 
   7  -1   2       19.66       25.77      9.80 o 
   8  -1   2       37.14       48.91     20.76 o 
  -9   0   2       18.50       21.11     23.22 o 
  -8   0   2      235.87      302.23     18.30 o 
  -7   0   2       16.37       12.31     14.07 o 
  -6   0   2       87.42       91.13     10.56 o 
  -5   0   2        0.63       -0.65      1.69 o 
  -4   0   2      207.13      211.63      5.83 o 
  -3   0   2       85.76       86.32      2.75 o 
  -2   0   2      667.05      717.63     17.42 o 
   2   0   2     2623.37     2467.92     15.15 o 
   3   0   2      121.44      117.66      3.82 o 
   4   0   2      559.54      613.49      7.82 o 
   5   0   2       13.16       13.63      3.75 o 
   6   0   2       26.76       23.40      5.39 o 
   7   0   2        3.98        9.09      9.38 o 
   8   0   2       39.49       49.61     15.83 o 
  -9   1   2       57.01       77.76     25.33 o 
  -8   1   2       19.78       22.17     17.24 o 
  -7   1   2       76.73       79.87     11.96 o 
  -6   1   2        7.74        0.17      3.52 o 
  -5   1   2        9.61        3.34      4.73 o 
  -4   1   2      870.96      955.60     10.14 o 
  -3   1   2      429.24      396.01      6.33 o 
  -2   1   2      128.62      134.28      3.69 o 
   2   1   2      926.52      931.39     20.25 o 
   3   1   2      501.70      490.75     10.42 o 
   4   1   2      647.29      706.92      6.35 o 
   5   1   2      130.11      112.15      2.98 o 
   6   1   2       36.90       39.16      5.28 o 
   7   1   2       19.48       24.28     13.02 o 
   8   1   2       37.26       54.54     20.41 o 
  -9   2   2       10.71       16.89     26.04 o 
  -8   2   2       14.97        9.85     16.89 o 
  -7   2   2       58.19       58.91      9.55 o 
  -6   2   2       30.30       23.44      6.45 o 
  -5   2   2      724.96      718.48      8.99 o 
  -4   2   2     1120.75     1146.77      9.32 o 
  -3   2   2      244.57      218.18      3.93 o 
  -2   2   2     1405.46     1360.74     13.64 o 
  -1   2   2     1429.70     1382.03     11.61 o 
   1   2   2     1175.76     1137.15     11.26 o 
   2   2   2      247.28      242.23      3.75 o 
   3   2   2      714.84      692.09     12.77 o 
   4   2   2      614.14      595.30      9.50 o 
   5   2   2      141.84      134.68      3.02 o 
   6   2   2      115.87      131.73      6.19 o 
   7   2   2      159.14      158.44     10.30 o 
   8   2   2       15.87       21.46     17.94 o 
   9   2   2       29.73       54.18     23.93 o 
  -8   3   2        0.23       -0.42      4.11 o 
  -7   3   2       36.58       33.08      8.83 o 
  -6   3   2      206.65      222.22      8.31 o 
  -5   3   2      825.80      861.67     19.74 o 
  -4   3   2      134.08      145.75      4.49 o 
  -3   3   2       17.41        7.39      2.60 o 
  -2   3   2      391.98      358.29      5.81 o 
  -1   3   2     4733.47     4553.18     20.76 o 
   0   3   2     1164.45     1189.93      7.74 o 
   1   3   2     1193.98     1192.39      6.33 o 
   2   3   2      209.16      208.57      2.44 o 
   3   3   2      664.99      682.59      3.34 o 
   4   3   2      583.11      597.29     11.77 o 
   5   3   2      102.28       97.13      3.90 o 
   6   3   2       23.50       10.89      7.59 o 
   7   3   2      113.34      119.73     10.19 o 
   8   3   2       67.53       86.47     13.73 o 
   9   3   2       16.70       25.68     25.68 o 
  -9   4   2       26.34       29.55     26.39 o 
  -8   4   2        5.96        7.24     13.58 o 
  -7   4   2      151.93      165.61     10.02 o 
  -6   4   2      117.74      120.68      5.84 o 
  -5   4   2     1101.89     1124.07     12.70 o 
  -4   4   2       42.01       34.07      6.68 o 
  -3   4   2      343.48      340.53     11.02 o 
  -2   4   2     1137.23     1128.57      7.87 o 
  -1   4   2     4259.16     3968.77     20.41 o 
   0   4   2      898.17      906.97     14.60 o 
   2   4   2     1973.71     1904.86     13.60 o 
   3   4   2      269.32      278.52      2.99 o 
   4   4   2       12.32       15.26      2.31 o 
   5   4   2       27.15       29.33      3.86 o 
   6   4   2       39.13       42.57      8.08 o 
   7   4   2      153.38      153.86      9.91 o 
   8   4   2       23.47       14.42     20.41 o 
   9   4   2       17.25       23.22     25.68 o 
  -9   5   2       12.79       12.31     24.63 o 
  -8   5   2        5.04        9.83     12.66 o 
  -7   5   2       41.25       68.01     10.27 o 
  -6   5   2      171.89      167.17      6.69 o 
  -5   5   2      191.49      185.80      6.18 o 
  -4   5   2      355.81      346.49      7.35 o 
  -3   5   2     1033.19     1034.67      9.62 o 
  -2   5   2     6797.58     6564.22     17.79 o 
  -1   5   2     4954.03     4943.37     23.93 o 
   0   5   2     4796.51     4822.37     51.37 o 
   1   5   2      911.05     1016.82     10.20 o 
   2   5   2      401.90      398.64      8.80 o 
   3   5   2      185.13      179.77      2.53 o 
   4   5   2        0.86       -1.56      1.72 o 
   5   5   2      369.88      351.94      5.87 o 
   6   5   2      105.58      102.78      7.71 o 
   7   5   2       98.79      106.16      9.31 o 
   8   5   2       43.49       55.54     14.79 o 
   9   5   2        1.18        5.44     19.48 o 
  -9   6   2       36.55       49.26     25.68 o 
  -8   6   2        8.19       11.46     14.48 o 
  -7   6   2       11.20       16.46      9.62 o 
  -6   6   2       34.91       29.70      6.15 o 
  -5   6   2      230.96      219.68      7.69 o 
  -4   6   2     1496.24     1398.55     13.19 o 
  -3   6   2      556.40      558.45      7.48 o 
  -2   6   2     3333.21     3389.15     17.06 o 
  -1   6   2     3940.47     3741.13     21.81 o 
   0   6   2     1322.76     1403.69     32.19 o 
   1   6   2      348.51      370.84      7.04 o 
   2   6   2      104.11       99.92      5.28 o 
   3   6   2       24.29       29.90      3.87 o 
   4   6   2      102.98       98.65      3.17 o 
   5   6   2      349.92      359.88     14.25 o 
   6   6   2       77.63       76.50      8.45 o 
   7   6   2       62.29       82.65     17.77 o 
   8   6   2       26.48       28.53     15.30 o 
   9   6   2        5.15       10.16     20.38 o 
  -8   7   2       44.34       58.36     14.17 o 
  -7   7   2        5.74        3.76      6.13 o 
  -6   7   2       49.28       44.03      6.47 o 
  -5   7   2      759.07      772.12     12.00 o 
  -4   7   2      489.87      473.97      8.52 o 
  -3   7   2      221.79      207.90      5.01 o 
  -2   7   2      431.18      488.43      5.81 o 
  -1   7   2      900.52      924.99     12.31 o 
   0   7   2       24.51       26.04      2.81 o 
   1   7   2       60.92       58.41      4.57 o 
   2   7   2      305.61      302.94      8.44 o 
   3   7   2      617.48      623.11     12.67 o 
   4   7   2      202.29      182.61      9.15 o 
   5   7   2      275.94      248.49     14.95 o 
   6   7   2       29.68       23.10      7.95 o 
   7   7   2       52.24       53.76     12.12 o 
   8   7   2       53.64       56.46     15.01 o 
   9   7   2       26.02       35.27     21.49 o 
  -8   8   2       86.77       90.16     16.26 o 
  -7   8   2       33.38       45.47      9.41 o 
  -6   8   2       80.69       78.32      6.61 o 
  -5   8   2      132.03      125.03      6.68 o 
  -4   8   2     1352.83     1311.31     30.26 o 
  -3   8   2      257.13      252.05      5.70 o 
  -2   8   2      475.03      491.97      5.79 o 
  -1   8   2      650.13      638.94     10.91 o 
   1   8   2       39.23       40.81      4.93 o 
   2   8   2      392.14      386.32      9.50 o 
   3   8   2      250.15      245.94      8.80 o 
   4   8   2      570.18      606.57     14.43 o 
   5   8   2       43.66       40.86      6.83 o 
   6   8   2       41.96       38.70      9.13 o 
   7   8   2        2.37        7.33     11.80 o 
   8   8   2       25.10       21.69     16.14 o 
   9   8   2       15.54       17.65     21.26 o 
  -8   9   2       10.25       30.61     22.52 o 
  -7   9   2       80.11      102.50      9.59 o 
  -6   9   2       29.89       30.62      7.71 o 
  -5   9   2      153.69      141.48      7.08 o 
  -4   9   2      120.77      127.38      8.27 o 
  -3   9   2     1333.93     1308.21     17.24 o 
  -2   9   2      547.50      566.28      6.15 o 
   1   9   2       54.69       55.59      5.63 o 
   2   9   2      168.82      173.81      7.39 o 
   3   9   2      218.38      208.64      8.80 o 
   4   9   2      268.32      269.86     10.56 o 
   5   9   2      197.92      202.66     11.61 o 
   6   9   2       36.83       34.42      9.46 o 
   7   9   2        5.81        8.97     11.69 o 
   8   9   2        4.77        1.42      4.93 o 
  -8  10   2       29.29       22.87     25.33 o 
  -7  10   2       16.48       17.82     12.62 o 
  -6  10   2       18.74       21.67      8.67 o 
  -5  10   2       11.72        8.93      6.96 o 
  -4  10   2      270.98      277.56     11.61 o 
  -3  10   2      333.33      338.67     10.03 o 
  -2  10   2      523.54      540.17      6.43 o 
   2  10   2       81.19       93.24      6.68 o 
   3  10   2      213.57      205.12      8.80 o 
   4  10   2      113.26      112.94      8.80 o 
   5  10   2      208.73      218.14     11.61 o 
   6  10   2      152.95      169.59      9.89 o 
   7  10   2       34.00       42.84     12.93 o 
   8  10   2       24.95       21.27     18.13 o 
  -8  11   2       58.86       51.37     26.39 o 
  -7  11   2        6.72        9.85     20.05 o 
  -6  11   2      222.08      198.09     15.13 o 
  -5  11   2       18.36       16.32      6.91 o 
  -4  11   2       33.62       27.93      5.47 o 
  -3  11   2      492.24      484.38      7.24 o 
  -2  11   2       93.23       97.81      4.22 o 
   3  11   2      186.15      162.90      8.44 o 
   4  11   2      228.69      231.16     10.56 o 
   5  11   2       32.15       27.44     11.26 o 
   6  11   2       77.02       70.85     11.15 o 
   7  11   2       23.57       30.09     14.20 o 
   8  11   2      119.83      145.31     25.33 o 
  -8  12   2        2.15       -1.76      9.15 o 
  -7  12   2        7.18        7.04     19.70 o 
  -4  12   2        0.78       -0.70      5.63 o 
  -3  12   2      439.97      434.52      8.44 o 
  -2  12   2      328.54      346.21      6.68 o 
   3  12   2      397.11      395.12     11.26 o 
   4  12   2       71.62       81.98      8.44 o 
   5  12   2       22.85       19.35     11.61 o 
   6  12   2       25.94       19.53     10.45 o 
   7  12   2       48.23       34.78     15.15 o 
   8  12   2       28.26       56.65     32.37 o 
  -8  13   2        1.82       -1.06     16.18 o 
  -3  13   2       91.00       89.72      5.63 o 
  -2  13   2      599.70      626.98      8.80 o 
   3  13   2      118.92      118.22      8.09 o 
   4  13   2        2.43        5.63      8.80 o 
   5  13   2       27.80       17.90      8.67 o 
   6  13   2       21.60       28.50     16.54 o 
   7  13   2       16.29        0.70     27.80 o 
  -8  14   2        7.74        4.57     33.07 o 
  -2  14   2       94.28       94.29      4.57 o 
   3  14   2      178.93      194.22      9.50 o 
   4  14   2       77.40       64.04      9.85 o 
   5  14   2        5.33        2.50     12.86 o 
   7  14   2       14.84       14.78     26.74 o 
   3  15   2      154.08      153.75      9.15 o 
   4  15   2       37.04       32.37     10.56 o 
   5  15   2       18.00       17.26      9.77 o 
   7  15   2        7.87       13.72     29.20 o 
   2  16   2       49.78       54.89      8.44 o 
   3  16   2       31.15       23.93      9.85 o 
   4  16   2       81.21       83.03     11.61 o 
   2  17   2       50.72       42.22      9.85 o 
   3  17   2       44.07       46.44     10.20 o 
   2  18   2      114.12      119.27     10.56 o 
  -1 -24   3       11.96       15.48     29.91 o 
   0 -24   3       11.03       -1.41     22.52 o 
  -2 -23   3       27.31       28.35     19.89 o 
  -1 -23   3       47.93       53.52     13.94 o 
   0 -23   3        6.58        7.43     15.74 o 
   1 -23   3       15.48       18.16     18.48 o 
   2 -23   3       10.85       12.67     29.20 o 
   3 -23   3        2.91        9.15     28.85 o 
  -3 -22   3       23.81       26.07     16.73 o 
  -2 -22   3       27.49       25.03     11.65 o 
  -1 -22   3       66.34       57.47     10.66 o 
   0 -22   3       10.79       10.75     12.33 o 
   1 -22   3       19.31       23.94     16.90 o 
   2 -22   3       19.58       24.39     16.91 o 
   3 -22   3        1.22        2.30     20.03 o 
  -4 -21   3        9.97       19.92     18.86 o 
  -3 -21   3       21.06       17.99     12.82 o 
  -2 -21   3       15.67       23.87     10.21 o 
  -1 -21   3       86.75       84.95      9.86 o 
   0 -21   3       21.06       16.39     13.43 o 
   1 -21   3      100.34       95.60     12.31 o 
   2 -21   3       36.54       32.72     15.12 o 
   3 -21   3        1.67        1.68     16.87 o 
   4 -21   3        7.25       22.87     28.15 o 
  -5 -20   3       29.50       25.33     22.52 o 
  -4 -20   3       17.93       24.01     17.28 o 
  -3 -20   3       74.56       79.57     11.50 o 
  -2 -20   3        3.36        5.20      8.66 o 
  -1 -20   3        2.05        2.98      4.41 o 
   0 -20   3       11.03        9.33     10.31 o 
   1 -20   3      154.79      152.13     12.00 o 
   2 -20   3       46.55       44.63     13.66 o 
   3 -20   3        1.74       -0.51      2.45 o 
   4 -20   3        8.01        1.06     23.57 o 
   5 -20   3       11.08       20.41     25.33 o 
  -5 -19   3        3.41       12.56     18.60 o 
  -4 -19   3       50.82       61.57     11.72 o 
  -3 -19   3       59.99       56.23     10.33 o 
  -2 -19   3       39.22       37.53      8.21 o 
  -1 -19   3      119.45      110.62      7.46 o 
   0 -19   3       14.11       13.42      9.43 o 
   1 -19   3      102.73       88.40     10.80 o 
   2 -19   3       23.58       20.74     10.72 o 
   3 -19   3       20.32       15.37     11.87 o 
   4 -19   3        0.40        1.67     10.42 o 
   5 -19   3       31.00       48.55     26.39 o 
  -6 -18   3       58.35       59.11     23.57 o 
  -5 -18   3        7.95       16.16     16.41 o 
  -4 -18   3       39.65       39.32      9.60 o 
  -3 -18   3        6.38        0.22      4.91 o 
  -2 -18   3       51.21       46.24      7.21 o 
  -1 -18   3      252.24      264.50      8.18 o 
   0 -18   3        6.97        7.50      8.29 o 
   1 -18   3       15.70       15.88      9.22 o 
   2 -18   3        4.27        5.52      9.87 o 
   3 -18   3      114.38      116.62     11.32 o 
   4 -18   3       26.87       17.02     13.37 o 
   5 -18   3       56.47       68.61     20.76 o 
   6 -18   3       16.22       14.43     25.33 o 
  -6 -17   3       55.91       49.77     17.29 o 
  -5 -17   3       44.87       53.80     14.53 o 
  -4 -17   3       67.11       62.70      9.05 o 
  -3 -17   3        7.81        5.78      8.13 o 
  -2 -17   3       50.78       48.85      7.17 o 
  -1 -17   3      232.80      245.11      6.94 o 
   0 -17   3      258.42      244.88      7.84 o 
   1 -17   3       25.90       20.43      7.06 o 
   2 -17   3       31.68       36.01      7.23 o 
   3 -17   3      116.27      124.20     10.06 o 
   4 -17   3       50.96       56.35     10.82 o 
   5 -17   3       71.56       64.39     19.35 o 
   6 -17   3       20.02       22.04     18.50 o 
  -7 -16   3        6.62        8.09     27.44 o 
  -6 -16   3       40.57       33.44     15.98 o 
  -5 -16   3       85.15       99.89      9.41 o 
  -4 -16   3       16.73        4.17      4.13 o 
  -3 -16   3       22.46       12.25      7.65 o 
  -2 -16   3       69.50       66.01      5.91 o 
  -1 -16   3       38.95       33.70      5.72 o 
   0 -16   3      432.11      453.46     10.38 o 
   1 -16   3       30.10       23.76      5.75 o 
   2 -16   3       68.43       61.14      6.36 o 
   3 -16   3      188.43      183.79      9.21 o 
   4 -16   3      148.53      134.33     10.56 o 
   5 -16   3       74.19       80.57     18.65 o 
   6 -16   3       67.43       63.68     20.76 o 
  -7 -15   3       25.39       21.77     17.29 o 
  -6 -15   3       11.61       13.14     14.12 o 
  -5 -15   3       59.75       58.75      9.53 o 
  -4 -15   3        4.56        1.54      3.95 o 
  -3 -15   3      117.78      110.30      6.73 o 
  -2 -15   3       78.10       77.07      5.40 o 
  -1 -15   3       29.02       27.31      4.70 o 
   0 -15   3      727.81      770.89     10.86 o 
   1 -15   3       28.38       26.81      5.11 o 
   2 -15   3       47.74       41.74      4.57 o 
   3 -15   3       74.11       78.57      7.71 o 
   4 -15   3      101.63       98.08      9.52 o 
   5 -15   3       77.11       84.09     14.78 o 
   6 -15   3       43.63       47.15     19.00 o 
  -7 -14   3       44.01       52.07     22.87 o 
  -6 -14   3       10.35       10.01     13.14 o 
  -5 -14   3       72.87       70.73     10.79 o 
  -4 -14   3       20.44       19.61      6.03 o 
  -3 -14   3      175.54      186.43      8.52 o 
  -2 -14   3      139.20      141.47      6.70 o 
  -1 -14   3       38.14       33.12      4.55 o 
   0 -14   3     1024.22     1044.84     11.56 o 
   1 -14   3       59.72       57.49      5.07 o 
   2 -14   3       95.90       85.87      4.07 o 
   3 -14   3        9.43        2.61      4.38 o 
   4 -14   3      150.01      157.04     15.66 o 
   5 -14   3       68.49       64.74     14.43 o 
   6 -14   3       33.70       32.37     17.94 o 
   7 -14   3       19.56       14.78     28.15 o 
  -7 -13   3       16.33       44.68     24.63 o 
  -6 -13   3       49.81       48.08     11.71 o 
  -5 -13   3      184.57      181.63      9.57 o 
  -4 -13   3      172.07      187.76      9.92 o 
  -3 -13   3      288.70      307.70      9.41 o 
  -2 -13   3      492.14      509.04      9.27 o 
  -1 -13   3       31.56       21.87      4.37 o 
   0 -13   3      720.82      759.83     11.83 o 
   1 -13   3      143.92      147.20      5.47 o 
   2 -13   3       70.97       78.05      3.62 o 
   3 -13   3      108.56      111.15      5.40 o 
   4 -13   3      220.27      211.74      8.01 o 
   5 -13   3       42.67       37.30     13.37 o 
   6 -13   3        6.24       19.70     15.48 o 
   7 -13   3       50.35       39.05     22.52 o 
  -8 -12   3       29.88       48.20     32.37 o 
  -7 -12   3        9.91        5.63     24.63 o 
  -6 -12   3       70.39       73.01     10.16 o 
  -5 -12   3      124.34      105.11      6.70 o 
  -4 -12   3      178.80      173.25      5.75 o 
  -3 -12   3      283.24      309.27      9.02 o 
  -2 -12   3      490.85      523.77      8.90 o 
  -1 -12   3      245.61      256.85      5.67 o 
   0 -12   3      879.28      913.68     10.07 o 
   1 -12   3      757.70      763.00     13.41 o 
   2 -12   3      105.30      109.48      4.38 o 
   3 -12   3      142.87      135.70      4.30 o 
   4 -12   3      193.40      185.84     11.26 o 
   5 -12   3      155.12      157.27     11.26 o 
   6 -12   3        0.88       -0.70      3.17 o 
   7 -12   3      120.23      148.83     24.28 o 
   8 -12   3        2.32       -3.87     51.02 o 
  -8 -11   3       24.88       30.26     25.33 o 
  -7 -11   3      111.72      116.81     17.94 o 
  -6 -11   3      104.45      148.83     17.94 o 
  -5 -11   3       19.33       20.68      6.01 o 
  -4 -11   3      175.66      173.69      5.85 o 
  -3 -11   3      119.40      118.44      7.74 o 
  -2 -11   3      451.22      459.07      8.03 o 
  -1 -11   3      581.48      620.94      8.72 o 
   0 -11   3      999.13     1043.30     10.13 o 
   1 -11   3     1183.93     1213.33      8.13 o 
   2 -11   3       34.65       34.62      3.85 o 
   3 -11   3       50.55       47.01      3.45 o 
   4 -11   3      132.71      134.21      8.27 o 
   5 -11   3      330.82      302.94     12.67 o 
   6 -11   3       48.25       46.09     13.02 o 
   7 -11   3      147.64      168.53     22.87 o 
   8 -11   3       36.91       45.04     30.61 o 
  -8 -10   3       23.69       32.37     25.68 o 
  -7 -10   3      106.84      136.16     21.11 o 
  -6 -10   3      156.46      168.69      7.14 o 
  -5 -10   3      245.44      254.79      6.94 o 
  -4 -10   3      429.48      432.52      7.71 o 
  -3 -10   3       62.21       58.68      5.85 o 
  -2 -10   3        9.41        3.74      3.76 o 
  -1 -10   3      966.93     1031.26     15.10 o 
   0 -10   3      323.18      336.17      5.43 o 
   1 -10   3      280.05      273.96      3.57 o 
   2 -10   3       55.18       57.86      3.18 o 
   3 -10   3      218.09      236.31      5.44 o 
   4 -10   3        1.04       -0.35      1.76 o 
   5 -10   3      324.52      322.99     12.31 o 
   6 -10   3       75.93       77.76     11.96 o 
   7 -10   3       41.63       44.68     20.76 o 
   8 -10   3       61.48       61.57     25.68 o 
  -8  -9   3       20.87       20.41     25.33 o 
  -7  -9   3      110.45      132.29     20.05 o 
  -6  -9   3      147.72      146.24      7.11 o 
  -5  -9   3      928.36      977.99     11.26 o 
  -4  -9   3      424.53      432.51      7.57 o 
  -3  -9   3      176.88      190.52      5.22 o 
  -2  -9   3      344.40      342.07      6.45 o 
  -1  -9   3      389.73      400.70      6.41 o 
   0  -9   3       94.69       86.92      3.15 o 
   1  -9   3     1036.33     1066.17     10.00 o 
   2  -9   3       55.01       51.29      3.13 o 
   3  -9   3      254.97      260.55      5.35 o 
   4  -9   3      135.91      150.59      8.80 o 
   5  -9   3      167.86      185.07      9.50 o 
   6  -9   3       88.53       91.48     10.91 o 
   7  -9   3       18.98       27.09     17.94 o 
   8  -9   3       95.42      106.26     27.09 o 
  -7  -8   3       23.60       29.50     11.84 o 
  -6  -8   3      113.97      117.24     12.31 o 
  -5  -8   3      728.68      745.41      9.89 o 
  -4  -8   3      305.32      322.94      6.77 o 
  -3  -8   3       70.41       70.76      4.05 o 
  -2  -8   3       47.52       49.56      4.60 o 
  -1  -8   3     1210.64     1269.67      9.81 o 
   0  -8   3      823.51      842.99     14.84 o 
   1  -8   3     1185.75     1276.05     13.61 o 
   2  -8   3      259.57      288.87      4.01 o 
   3  -8   3      111.53      106.32      2.81 o 
   4  -8   3      327.69      329.32     10.91 o 
   5  -8   3       43.33       46.44      8.09 o 
   6  -8   3       88.95       78.81     10.20 o 
   7  -8   3       37.01       35.18     19.35 o 
   8  -8   3      182.31      219.55     23.22 o 
  -7  -7   3        8.08        9.00     10.66 o 
  -6  -7   3       73.42       83.89      7.71 o 
  -5  -7   3      668.11      677.92     11.74 o 
  -4  -7   3      223.92      235.31      9.77 o 
  -3  -7   3      129.17      126.80      3.26 o 
  -2  -7   3      116.57      135.77      5.49 o 
  -1  -7   3     5580.26     5587.68     47.46 o 
   0  -7   3     1932.11     1873.10     14.37 o 
   1  -7   3      251.50      282.41      2.78 o 
   2  -7   3     1287.47     1386.69      7.03 o 
   3  -7   3      231.93      230.47      4.68 o 
   4  -7   3      485.43      484.95      9.13 o 
   5  -7   3       39.45       42.22      7.39 o 
   6  -7   3       47.78       59.81      9.50 o 
   7  -7   3       35.46       40.46     16.18 o 
   8  -7   3      195.04      224.83     22.17 o 
  -7  -6   3       50.15       34.42     10.81 o 
  -6  -6   3       80.19       66.06      8.45 o 
  -5  -6   3      318.47      290.99      8.45 o 
  -4  -6   3      214.62      204.54      5.68 o 
  -3  -6   3      609.17      648.84      5.71 o 
  -2  -6   3      353.60      430.21     13.02 o 
  -1  -6   3     4616.10     4642.14     31.94 o 
   0  -6   3     2317.68     2294.02     28.19 o 
   1  -6   3      663.59      647.69      6.81 o 
   2  -6   3     1282.01     1292.15      6.25 o 
   3  -6   3      476.76      479.97      7.97 o 
   4  -6   3      638.20      675.70      9.54 o 
   5  -6   3      133.66      142.32      5.97 o 
   6  -6   3       27.09       28.50      8.44 o 
   7  -6   3        1.77        2.11     15.48 o 
   8  -6   3      114.65      139.68     21.46 o 
  -8  -5   3      153.16      196.68     18.65 o 
  -7  -5   3       52.32       54.54     13.72 o 
  -6  -5   3       78.90       71.17      7.86 o 
  -5  -5   3      429.08      403.89      9.27 o 
  -4  -5   3     2144.69     2096.80     20.11 o 
  -3  -5   3      955.02     1025.78      7.57 o 
  -2  -5   3     1237.79     1294.22      6.91 o 
  -1  -5   3     2677.08     2670.81     44.33 o 
   0  -5   3      358.59      371.50      4.30 o 
   1  -5   3     1272.51     1212.69     15.66 o 
   2  -5   3       63.37       62.47      3.27 o 
   3  -5   3      279.35      297.86      5.91 o 
   4  -5   3      407.97      425.74      7.48 o 
   5  -5   3      422.01      420.49     12.49 o 
   6  -5   3       52.38       55.66      6.38 o 
   7  -5   3        0.20        1.06      4.57 o 
   8  -5   3       37.13       44.33     21.46 o 
  -8  -4   3       45.63       63.33     18.30 o 
  -7  -4   3       22.58       13.72     13.02 o 
  -6  -4   3       88.60       81.89      7.91 o 
  -5  -4   3      230.80      229.87     12.31 o 
  -4  -4   3     2643.54     2675.97     18.43 o 
  -3  -4   3     1083.32     1125.60     12.36 o 
  -2  -4   3     2538.08     2523.17     22.67 o 
  -1  -4   3     6935.08     6743.02     46.62 o 
   0  -4   3       50.38       58.83      2.75 o 
   1  -4   3      439.93      409.08      5.34 o 
   2  -4   3     1310.59     1451.01      7.13 o 
   3  -4   3      147.17      158.00      4.62 o 
   4  -4   3      115.40      110.98      5.28 o 
   5  -4   3      800.16      826.48      9.91 o 
   6  -4   3      104.44       87.96     11.61 o 
   7  -4   3       11.77       16.32     11.16 o 
  -9  -3   3       55.71       61.22     24.98 o 
  -8  -3   3       25.58       28.85     17.59 o 
  -7  -3   3       29.61       31.31     14.07 o 
  -6  -3   3      157.46      160.79     11.26 o 
  -5  -3   3       46.01       42.66      5.45 o 
  -4  -3   3     1963.98     1939.85     28.85 o 
  -3  -3   3      255.45      279.27      8.53 o 
  -2  -3   3     3355.08     3386.59     24.99 o 
  -1  -3   3     4076.34     4038.43     22.87 o 
   0  -3   3     1049.03     1020.34      7.04 o 
   1  -3   3      782.16      741.28      6.34 o 
   2  -3   3     2129.10     2272.63      7.63 o 
   3  -3   3      867.40      955.42      8.31 o 
   4  -3   3      445.12      456.11      6.65 o 
   5  -3   3      652.17      655.76      8.28 o 
   6  -3   3      143.21      168.22      8.45 o 
   7  -3   3       59.39       58.02     10.72 o 
  -9  -2   3      148.95      149.53     24.98 o 
  -8  -2   3       12.56       11.96     17.94 o 
  -7  -2   3        6.70        3.17     14.07 o 
  -6  -2   3      214.91      221.31     11.61 o 
  -5  -2   3      375.04      360.99     12.67 o 
  -4  -2   3      270.89      273.03      9.50 o 
  -3  -2   3      907.97      998.97     17.64 o 
  -2  -2   3     2020.13     2097.27     12.43 o 
  -1  -2   3      993.77     1013.30     11.61 o 
   0  -2   3     4782.80     4611.39     19.93 o 
   1  -2   3     1118.15     1066.04      6.91 o 
   2  -2   3      944.18      958.98     17.59 o 
   3  -2   3     2254.72     2450.26     41.17 o 
   4  -2   3     1012.75     1035.30     25.16 o 
   5  -2   3      321.53      303.58      5.35 o 
   6  -2   3       21.40       21.23      7.86 o 
   7  -2   3       95.51       97.38     10.31 o 
   8  -2   3       89.22       96.05     20.76 o 
  -9  -1   3      173.83      179.79     26.39 o 
  -8  -1   3        1.28        2.11     17.24 o 
  -7  -1   3        2.84        9.15     12.31 o 
  -6  -1   3      326.14      323.69     13.37 o 
  -5  -1   3      706.61      721.63     16.18 o 
  -4  -1   3      135.07      133.70      8.09 o 
  -3  -1   3     1760.52     1783.13     18.65 o 
  -2  -1   3      859.84      892.12     18.47 o 
  -1  -1   3      946.35      913.73     10.56 o 
   0  -1   3     6434.08     6155.81     86.55 o 
   1  -1   3      532.90      493.63      8.09 o 
   2  -1   3      694.59      700.01      6.36 o 
   3  -1   3     1436.41     1529.35     13.06 o 
   4  -1   3     1278.45     1207.33     42.75 o 
   5  -1   3       20.97       21.89      2.69 o 
   6  -1   3       72.86       57.43     10.91 o 
   7  -1   3       28.41       32.68      9.89 o 
   8  -1   3       33.50       29.55     16.89 o 
  -9   0   3       88.78      121.74     26.74 o 
  -8   0   3        1.52        1.76      9.15 o 
  -7   0   3        1.90       -1.76      3.87 o 
  -6   0   3      149.21      150.59     11.61 o 
  -5   0   3      479.20      484.72      8.52 o 
  -4   0   3      152.47      160.47      4.35 o 
  -3   0   3     1980.60     2141.91     43.10 o 
  -2   0   3      284.49      321.22     13.19 o 
  -1   0   3      732.78      709.66      9.15 o 
   1   0   3       62.24       63.66      3.60 o 
   2   0   3     1008.49     1021.45      9.33 o 
   3   0   3       13.53       28.78      4.71 o 
   4   0   3     1177.86     1162.94     13.18 o 
   5   0   3        3.86        3.82      1.97 o 
   6   0   3      171.77      184.15      7.16 o 
   7   0   3        0.15       -1.76      4.93 o 
   8   0   3       17.65       19.35     21.46 o 
  -9   1   3      173.56      158.33     26.39 o 
  -8   1   3        1.35       -2.11     34.13 o 
  -7   1   3        2.91        4.93     12.31 o 
  -6   1   3      324.87      331.25      9.50 o 
  -5   1   3      708.61      741.15     10.23 o 
  -4   1   3      134.30      151.84      4.81 o 
  -3   1   3     1757.31     1818.10     28.15 o 
  -2   1   3      855.84      889.81     11.96 o 
  -1   1   3      943.69      910.21     10.20 o 
   0   1   3     6441.50     6276.95     53.49 o 
   1   1   3      530.60      480.33      9.52 o 
   2   1   3      697.14      725.63     10.73 o 
   3   1   3     1443.44     1572.48     30.55 o 
   4   1   3     1277.46     1243.49     13.81 o 
   5   1   3       20.73       15.62      4.29 o 
   6   1   3       73.40       69.80      5.87 o 
   7   1   3       28.77       34.48     12.31 o 
   8   1   3       33.26       36.24     16.18 o 
   9   1   3      115.98      143.55     26.74 o 
  -9   2   3      149.35      169.59     27.09 o 
  -8   2   3       12.31       16.54     20.41 o 
  -7   2   3        6.54        7.10      9.46 o 
  -6   2   3      216.13      220.84      8.03 o 
  -5   2   3      373.53      372.42      8.44 o 
  -4   2   3      270.41      285.34      6.31 o 
  -3   2   3      908.03     1014.13     21.11 o 
  -2   2   3     2027.20     2117.18     44.16 o 
  -1   2   3      992.56      979.53     10.91 o 
   0   2   3     4775.75     4581.32     66.50 o 
   1   2   3     1123.00     1091.75      8.97 o 
   2   2   3      941.79     1016.40     21.46 o 
   3   2   3     2249.38     2484.26     16.67 o 
   4   2   3     1012.72     1092.07      9.09 o 
   5   2   3      321.85      312.57      6.07 o 
   6   2   3       21.48       24.64      5.53 o 
   7   2   3       94.77       97.80     11.07 o 
   8   2   3       89.61      100.27     21.46 o 
   9   2   3       85.57      119.63     29.20 o 
  -9   3   3       55.41       52.07     28.15 o 
  -8   3   3       25.74       20.41     17.59 o 
  -7   3   3       30.09       22.09      9.71 o 
  -6   3   3      156.68      158.00      7.44 o 
  -5   3   3       46.07       49.12      5.65 o 
  -4   3   3     1966.45     1969.48     13.14 o 
  -3   3   3      258.53      275.57      4.89 o 
  -2   3   3     3352.02     3362.99     17.94 o 
  -1   3   3     4079.30     3899.81     20.41 o 
   0   3   3     1050.50     1018.23      8.44 o 
   2   3   3     2126.77     2323.01     23.92 o 
   3   3   3      868.05      973.65      5.82 o 
   4   3   3      445.42      454.73      4.97 o 
   5   3   3      652.21      656.32      7.40 o 
   6   3   3      141.69      152.90      7.95 o 
   7   3   3       59.94       50.70      9.81 o 
   8   3   3       79.40       93.24     20.41 o 
   9   3   3       62.07       63.68     29.91 o 
  -9   4   3       25.59       16.54     27.80 o 
  -8   4   3       45.95       67.20     20.41 o 
  -7   4   3       22.31       16.36      9.21 o 
  -6   4   3       89.12       90.01      8.97 o 
  -5   4   3      230.94      233.36      7.69 o 
  -4   4   3     2640.58     2708.01     33.60 o 
  -3   4   3     1081.06     1106.94      8.90 o 
  -2   4   3     2533.40     2466.06     20.76 o 
  -1   4   3     6935.88     6684.76     25.33 o 
   0   4   3       50.39       64.56      5.98 o 
   1   4   3      440.75      446.08      4.48 o 
   2   4   3     1316.06     1427.20      6.43 o 
   3   4   3      148.08      145.91      3.61 o 
   4   4   3      115.41      111.83      2.03 o 
   5   4   3      799.51      858.92     13.43 o 
   6   4   3      105.61      114.00      8.45 o 
   7   4   3       11.66       14.21     10.47 o 
   8   4   3       72.20       84.16     13.86 o 
   9   4   3       30.13       25.33     30.26 o 
  -9   5   3        5.80       -0.35      3.52 o 
  -8   5   3      152.44      183.66     20.05 o 
  -7   5   3       52.32       49.03     10.06 o 
  -6   5   3       78.51       71.35      6.95 o 
  -5   5   3      429.28      423.26     15.48 o 
  -4   5   3     2145.04     2139.77     15.83 o 
  -3   5   3      956.53     1020.18      9.31 o 
  -2   5   3     1243.94     1323.98     15.83 o 
  -1   5   3     2672.83     2634.59     18.30 o 
   0   5   3      360.93      371.06      6.16 o 
   1   5   3     1273.12     1282.31     13.15 o 
   2   5   3       62.35       59.81      5.28 o 
   3   5   3      277.25      280.70      6.12 o 
   4   5   3      408.38      423.74      4.65 o 
   5   5   3      423.03      425.80     10.66 o 
   6   5   3       51.83       48.78      9.06 o 
   7   5   3        0.24        3.75     14.85 o 
   8   5   3       37.23       34.50     14.45 o 
   9   5   3       42.92       51.37     30.61 o 
  -9   6   3        4.71       -8.09     12.31 o 
  -8   6   3      179.48      192.81     21.81 o 
  -7   6   3       50.56       37.60     13.19 o 
  -6   6   3       80.10       67.72      7.81 o 
  -5   6   3      318.78      312.47      8.36 o 
  -4   6   3      215.11      201.59      6.17 o 
  -3   6   3      607.90      649.66      7.67 o 
  -2   6   3      352.95      398.99      9.50 o 
  -1   6   3     4619.32     4559.86     24.63 o 
   0   6   3     2313.69     2256.77     41.17 o 
   1   6   3      661.94      684.68      9.15 o 
   2   6   3     1277.49     1304.63     16.18 o 
   3   6   3      478.76      494.34     11.61 o 
   4   6   3      636.81      670.61      5.94 o 
   5   6   3      132.62      131.23      8.20 o 
   6   6   3       27.48       22.51      8.96 o 
   7   6   3        1.88        1.86     13.92 o 
   8   6   3      114.74      126.71     14.33 o 
   9   6   3       56.76       79.06     20.51 o 
  -8   7   3       53.96       62.63     20.05 o 
  -7   7   3        7.89        9.18     11.87 o 
  -6   7   3       73.90       79.83      8.92 o 
  -5   7   3      667.42      679.43     15.31 o 
  -4   7   3      225.62      246.19      6.86 o 
  -3   7   3      129.49      132.17      4.34 o 
  -2   7   3      115.13      128.49      7.21 o 
  -1   7   3     5579.00     5514.06     28.15 o 
   0   7   3     1933.48     1843.59     13.02 o 
   1   7   3      252.09      295.19      6.68 o 
   2   7   3     1290.34     1393.99     16.89 o 
   3   7   3      232.77      232.92      8.80 o 
   4   7   3      486.27      492.58     13.72 o 
   5   7   3       40.18       42.05      7.74 o 
   6   7   3       47.51       48.93      8.20 o 
   7   7   3       35.05       44.03     10.94 o 
   8   7   3      194.92      204.77     14.79 o 
   9   7   3       51.05       72.13     32.72 o 
  -8   8   3        9.07       20.41     24.63 o 
  -7   8   3       23.66       27.87     12.41 o 
  -6   8   3      113.58      102.03     14.43 o 
  -5   8   3      728.47      760.26     36.06 o 
  -4   8   3      303.26      324.60      7.14 o 
  -3   8   3       70.44       75.07      3.74 o 
  -2   8   3       46.80       46.18      2.46 o 
  -1   8   3     1208.68     1259.24     14.78 o 
   0   8   3      823.87      827.17     19.53 o 
   1   8   3     1187.66     1325.74     13.02 o 
   2   8   3      259.64      286.05      9.15 o 
   3   8   3      110.02      104.85      7.39 o 
   4   8   3      328.11      319.12     11.26 o 
   5   8   3       43.78       41.94      6.76 o 
   6   8   3       89.06       94.28      9.96 o 
   7   8   3       37.40       29.05     12.41 o 
   8   8   3      182.63      210.48     17.28 o 
  -8   9   3       20.92       27.44     22.17 o 
  -7   9   3      110.14      120.87     12.16 o 
  -6   9   3      147.68      133.00     14.78 o 
  -5   9   3      929.23      960.04     19.53 o 
  -4   9   3      425.33      446.24     19.70 o 
  -3   9   3      177.69      192.13      4.72 o 
  -2   9   3      345.61      349.98      3.63 o 
  -1   9   3      393.17      391.84      3.28 o 
   0   9   3       94.66       92.53      3.87 o 
   1   9   3     1033.38     1119.56     12.67 o 
   3   9   3      255.64      265.64     10.20 o 
   4   9   3      135.04      133.35      9.50 o 
   5   9   3      166.66      155.55      6.71 o 
   6   9   3       88.97      101.38     10.27 o 
   7   9   3       18.71       18.70     13.02 o 
   8   9   3       95.09      103.19     17.76 o 
  -8  10   3       23.78       15.13     23.22 o 
  -7  10   3      107.63      123.07     12.80 o 
  -6  10   3      156.59      160.79     13.72 o 
  -5  10   3      244.70      258.52      7.87 o 
  -4  10   3      429.92      439.76      7.83 o 
  -3  10   3       61.29       59.32      3.54 o 
  -2  10   3        9.10        7.39      5.98 o 
  -1  10   3      963.40     1012.12      8.44 o 
   0  10   3      323.96      336.36      6.33 o 
   3  10   3      218.06      223.77      9.85 o 
   4  10   3        1.13        3.17      8.09 o 
   5  10   3      325.18      321.54      9.70 o 
   6  10   3       75.34       80.84     10.48 o 
   7  10   3       41.83       41.41     14.37 o 
   8  10   3       61.78       55.52     17.53 o 
  -7  11   3      110.86      128.56     13.90 o 
  -6  11   3      104.29      102.74     14.07 o 
  -5  11   3       19.37       24.14      7.14 o 
  -4  11   3      175.31      168.84     17.42 o 
  -3  11   3      120.03      117.07      5.98 o 
  -2  11   3      453.33      467.37      4.59 o 
  -1  11   3      583.46      613.61      5.98 o 
   0  11   3      998.19     1033.71     10.56 o 
   3  11   3       50.86       48.55      7.39 o 
   4  11   3      132.94      123.50      9.50 o 
   5  11   3      330.75      295.19     13.37 o 
   6  11   3       48.72       44.23     11.33 o 
   7  11   3      147.29      167.64     13.19 o 
   8  11   3       36.76       33.42     19.58 o 
  -6  12   3       70.30       53.13     17.24 o 
  -5  12   3      124.47      111.53     12.67 o 
  -4  12   3      179.46      160.09     11.96 o 
  -3  12   3      283.04      277.25     12.31 o 
  -2  12   3      488.92      522.48      5.28 o 
  -1  12   3      245.46      261.42      4.93 o 
   0  12   3      879.51      905.64     10.91 o 
   3  12   3      142.73      143.20      8.80 o 
   4  12   3      193.20      199.85     10.56 o 
   5  12   3      154.85      173.81     11.26 o 
   6  12   3        0.95       -1.44      8.84 o 
   7  12   3      120.68      125.61     16.53 o 
  -5  13   3      184.68      174.87     15.13 o 
  -4  13   3      171.33      162.90     13.37 o 
  -2  13   3      493.10      532.34      5.63 o 
  -1  13   3       31.49       31.67      4.22 o 
   0  13   3      720.80      754.35     10.56 o 
   3  13   3      108.22      106.26      8.44 o 
   4  13   3      220.16      215.33     10.91 o 
   5  13   3       42.57       40.81     12.67 o 
   6  13   3        5.99       13.40     13.02 o 
   7  13   3       49.99       51.68     16.65 o 
   3  14   3        9.61       11.61      8.44 o 
   4  14   3      150.33      159.74     10.56 o 
   5  14   3       68.77       73.53     12.67 o 
   6  14   3       34.02       30.61     17.94 o 
   7  14   3       19.74       15.48     23.22 o 
   3  15   3       74.87       75.65      9.50 o 
   4  15   3      101.30      105.90     10.91 o 
   5  15   3       76.75       76.70     14.07 o 
   3  16   3      187.78      185.77     10.56 o 
   4  16   3      148.69      148.13     12.31 o 
   3  17   3      116.28      126.31     11.26 o 
   2  18   3        4.12       11.26     11.61 o 
  -2 -23   4       19.61       19.36     20.89 o 
  -1 -23   4       23.76       16.89     27.44 o 
   0 -23   4        2.64        9.48     17.88 o 
   1 -23   4        2.60       -3.52     33.78 o 
   2 -23   4       24.86       21.81     26.04 o 
  -3 -22   4       52.97       52.58     18.91 o 
  -2 -22   4       44.62       40.66     12.12 o 
  -1 -22   4       29.73       23.01     11.19 o 
   0 -22   4       10.05        8.99     12.83 o 
   1 -22   4        4.19       -1.67     15.32 o 
   2 -22   4        8.23       13.49     17.72 o 
   3 -22   4        7.62        1.06      5.63 o 
  -4 -21   4       43.71       60.52     32.37 o 
  -3 -21   4       32.10       29.83     14.24 o 
  -2 -21   4       52.20       53.11     10.06 o 
  -1 -21   4        0.04       -1.08      2.06 o 
   0 -21   4       22.48       21.19     11.59 o 
   1 -21   4        1.66       17.36     13.29 o 
   2 -21   4        9.22       12.24     15.37 o 
   3 -21   4       41.17       33.79     15.65 o 
   4 -21   4        1.77        2.11     77.05 o 
  -4 -20   4       41.04       49.44     13.18 o 
  -3 -20   4        1.56        3.08     13.31 o 
  -2 -20   4       38.88       43.61     10.09 o 
  -1 -20   4        7.36        9.79      9.31 o 
   0 -20   4      128.75      140.18      8.81 o 
   1 -20   4       40.11       43.55     12.43 o 
   2 -20   4        0.68       -0.32      2.11 o 
   3 -20   4        3.85        2.78     10.92 o 
   4 -20   4        2.14       13.37     24.28 o 
   5 -20   4       26.12       33.78     29.91 o 
  -5 -19   4       24.14       22.48     19.14 o 
  -4 -19   4       22.53       17.36     11.13 o 
  -3 -19   4       10.24       15.69     10.75 o 
  -2 -19   4       14.05       13.99      8.71 o 
  -1 -19   4       38.18       46.54      8.05 o 
   0 -19   4       81.97       82.56     11.50 o 
   1 -19   4       63.98       50.04     11.91 o 
   2 -19   4       20.39       29.28     11.84 o 
   3 -19   4       20.91       30.47     13.42 o 
   4 -19   4        1.48        2.81     23.22 o 
   5 -19   4       69.51       95.35     26.74 o 
  -6 -18   4       39.20       59.81     27.80 o 
  -5 -18   4       14.03       15.44     14.76 o 
  -4 -18   4       69.95       51.35     11.09 o 
  -3 -18   4       19.24       10.22      9.39 o 
  -2 -18   4        1.03        1.79      5.99 o 
  -1 -18   4       28.33       27.44      7.70 o 
   0 -18   4       32.99       28.76      7.43 o 
   1 -18   4       44.40       52.71     10.69 o 
   2 -18   4       88.29       81.44     11.52 o 
   3 -18   4       69.17       70.17     12.00 o 
   4 -18   4       24.61       29.20     20.41 o 
   5 -18   4       19.36       21.81     21.81 o 
  -6 -17   4       94.08       87.96     16.63 o 
  -5 -17   4       33.77       29.93     11.85 o 
  -4 -17   4       11.02        7.40      9.01 o 
  -3 -17   4       26.36       18.73      9.18 o 
  -2 -17   4       13.62       13.52      6.69 o 
  -1 -17   4       15.87        6.90      6.23 o 
   0 -17   4       67.93       61.42     10.41 o 
   1 -17   4       48.88       39.96      7.04 o 
   2 -17   4      217.76      202.45     10.16 o 
   3 -17   4       29.46       29.00     10.56 o 
   4 -17   4       27.13       17.02     11.69 o 
   5 -17   4        9.10       -3.52     23.57 o 
  -7 -16   4       39.71       56.29     24.63 o 
  -6 -16   4       31.63       29.53     15.67 o 
  -5 -16   4        8.57        3.63      9.40 o 
  -4 -16   4        5.91        2.47      5.29 o 
  -3 -16   4       53.64       51.74      7.44 o 
  -2 -16   4       60.04       59.17      6.60 o 
  -1 -16   4       38.51       35.28      5.46 o 
   0 -16   4       31.89       31.35      5.94 o 
   1 -16   4       87.64       72.73      6.21 o 
   2 -16   4       49.14       35.33      8.54 o 
   3 -16   4       16.45       12.69      9.62 o 
   4 -16   4       24.14       21.57     10.07 o 
   5 -16   4       23.38       30.61     17.59 o 
  -7 -15   4        7.50       14.78     24.63 o 
  -6 -15   4        0.83        6.49     13.41 o 
  -5 -15   4       39.57       28.36     12.15 o 
  -4 -15   4      138.53      135.14      7.53 o 
  -3 -15   4      163.21      169.15      8.67 o 
  -2 -15   4      297.05      337.14      7.64 o 
  -1 -15   4       54.79       51.10      5.26 o 
   0 -15   4       56.65       43.67      6.12 o 
   1 -15   4      178.27      178.63      6.94 o 
   2 -15   4       98.60       99.53      5.68 o 
   3 -15   4       67.98       84.66      8.77 o 
   4 -15   4        9.45       10.73      8.96 o 
   5 -15   4       37.07       53.13     16.54 o 
  -7 -14   4       11.59       10.91     25.33 o 
  -6 -14   4       30.16       40.71     12.05 o 
  -5 -14   4       81.55       72.60     11.12 o 
  -4 -14   4      153.43      143.43      8.02 o 
  -3 -14   4      119.86      108.18      8.11 o 
  -2 -14   4      104.75      108.46      5.92 o 
  -1 -14   4       26.73       24.03      4.18 o 
   0 -14   4       13.74       17.14      5.54 o 
   1 -14   4      325.63      330.74      8.54 o 
   2 -14   4       85.12       81.71      6.07 o 
   3 -14   4      158.37      177.40     10.56 o 
   4 -14   4      124.73      132.56      8.08 o 
   5 -14   4       23.68       33.42     15.13 o 
   7 -14   4        9.50        2.46     10.91 o 
  -7 -13   4       12.30       29.91     27.09 o 
  -6 -13   4      115.99      108.64     12.00 o 
  -5 -13   4      112.34      117.21      7.64 o 
  -4 -13   4       28.84       28.30      6.23 o 
  -3 -13   4       38.23       31.63      6.85 o 
  -2 -13   4       33.61       20.54      5.58 o 
  -1 -13   4      577.39      614.07      8.17 o 
   0 -13   4      242.32      243.90      7.98 o 
   1 -13   4      533.97      566.39     10.80 o 
   2 -13   4      203.42      207.48      6.19 o 
   3 -13   4      183.30      189.83     11.43 o 
   4 -13   4      219.04      221.09      7.86 o 
   5 -13   4       32.59       19.70     13.37 o 
   7 -13   4        0.00        6.68     29.55 o 
  -7 -12   4       35.55       48.20     23.22 o 
  -6 -12   4      186.90      194.98     11.71 o 
  -5 -12   4       65.80       67.17      7.08 o 
  -4 -12   4       66.42       71.08      7.22 o 
  -3 -12   4      330.37      352.11     10.91 o 
  -2 -12   4       85.23       76.86      5.53 o 
  -1 -12   4      710.81      745.12     13.91 o 
   0 -12   4      595.22      576.59      8.62 o 
   1 -12   4      657.69      638.06      8.38 o 
   2 -12   4       38.18       33.68      3.70 o 
   3 -12   4       93.23       87.38      3.51 o 
   4 -12   4      231.86      236.02      7.60 o 
   5 -12   4       23.99       11.61     11.61 o 
   7 -12   4       12.08        7.04     24.63 o 
  -7 -11   4        2.55       15.13     22.87 o 
  -6 -11   4       77.43       64.69      7.68 o 
  -5 -11   4      178.69      176.72      6.70 o 
  -4 -11   4      194.33      189.47      6.08 o 
  -3 -11   4      148.22      147.43      7.69 o 
  -2 -11   4      272.49      284.38      8.20 o 
  -1 -11   4      155.77      160.58      9.07 o 
   0 -11   4       48.89       45.12      3.67 o 
   1 -11   4      462.54      497.88      5.99 o 
   2 -11   4       45.51       51.01      3.29 o 
   3 -11   4       48.94       46.84      3.49 o 
   4 -11   4       74.80       81.55      6.00 o 
   5 -11   4       44.33       42.92     10.91 o 
   8 -11   4        8.51       22.17     31.67 o 
  -7 -10   4      125.49      139.33     17.24 o 
  -6 -10   4       72.18       77.14      9.80 o 
  -5 -10   4      456.78      450.31      8.64 o 
  -4 -10   4      423.11      441.36     11.90 o 
  -3 -10   4      145.90      140.83      7.20 o 
  -2 -10   4      392.39      399.66      9.16 o 
  -1 -10   4      163.22      166.57      5.19 o 
   0 -10   4       75.29       79.74      3.67 o 
   1 -10   4      386.44      418.39      4.74 o 
   2 -10   4      328.05      331.82      4.88 o 
   3 -10   4      114.66      125.71      7.04 o 
   4 -10   4      147.62      158.78     12.14 o 
   5 -10   4      111.54      108.02      9.50 o 
   8 -10   4        0.81       -0.70      8.44 o 
  -7  -9   4      125.36      149.19     11.57 o 
  -6  -9   4      132.50      134.07      9.43 o 
  -5  -9   4      166.20      149.55      9.13 o 
  -4  -9   4      115.96      124.28      6.82 o 
  -3  -9   4      119.20      117.80      6.34 o 
  -2  -9   4      727.26      749.64     18.65 o 
  -1  -9   4       21.60       14.42      3.35 o 
   0  -9   4      112.28      114.47      3.45 o 
   1  -9   4       76.33       72.06      2.67 o 
   2  -9   4       46.47       51.42      2.58 o 
   3  -9   4        9.86       10.41      4.29 o 
   4  -9   4       56.98       58.76      7.39 o 
   5  -9   4      384.82      412.36     11.96 o 
   7  -9   4       40.55       26.04     19.35 o 
   8  -9   4        8.79       10.20     24.98 o 
  -7  -8   4      149.69      178.74     15.83 o 
  -6  -8   4       69.68       69.49      9.13 o 
  -5  -8   4       42.36       43.27      5.35 o 
  -4  -8   4      272.50      287.01      6.90 o 
  -3  -8   4      622.64      627.11      8.23 o 
  -2  -8   4     2181.87     2262.30     18.65 o 
  -1  -8   4     1597.03     1565.44     16.23 o 
   0  -8   4     1099.49     1151.67     14.49 o 
   1  -8   4      160.43      189.44      5.56 o 
   2  -8   4      144.43      153.19      5.52 o 
   3  -8   4       51.44       49.22      3.34 o 
   4  -8   4      179.29      170.61      8.09 o 
   5  -8   4      388.88      390.19     11.26 o 
   7  -8   4      123.93      146.01     20.05 o 
   8  -8   4       40.90       34.48     26.74 o 
  -7  -7   4       44.18       40.11     15.13 o 
  -6  -7   4       54.20       56.36      7.81 o 
  -5  -7   4      321.97      315.89      7.42 o 
  -4  -7   4     1338.88     1299.32     23.71 o 
  -3  -7   4      910.10      877.87      9.39 o 
  -2  -7   4     3695.98     3793.27     61.75 o 
  -1  -7   4     1503.76     1580.50     10.82 o 
   0  -7   4     2197.53     2298.36     20.60 o 
   1  -7   4      153.73      178.14      4.62 o 
   2  -7   4      272.45      286.93      4.64 o 
   3  -7   4       19.60       18.53      2.90 o 
   4  -7   4      276.06      278.57      7.27 o 
   5  -7   4      153.53      151.06     10.56 o 
   7  -7   4       79.02      106.61     16.89 o 
   8  -7   4       77.89       88.31     23.57 o 
  -8  -6   4        7.20       14.43     20.76 o 
  -7  -6   4       27.70       19.70     14.78 o 
  -6  -6   4       60.69       74.81      6.41 o 
  -5  -6   4      312.69      289.52      9.50 o 
  -4  -6   4      942.87      945.18     13.65 o 
  -3  -6   4      564.74      535.91      5.25 o 
  -2  -6   4      250.57      251.16      6.73 o 
  -1  -6   4     2072.75     2093.43     14.29 o 
   0  -6   4        5.64        7.62      2.04 o 
   1  -6   4      125.12      128.60      4.14 o 
   2  -6   4      576.13      668.98      8.90 o 
   3  -6   4      104.79      112.00      3.31 o 
   4  -6   4      226.28      240.70      9.32 o 
   5  -6   4      169.68      158.88      9.32 o 
   6  -6   4      106.63      115.40     14.43 o 
   7  -6   4       50.92       65.09     17.24 o 
   8  -6   4        7.18        4.93     22.87 o 
  -8  -5   4       73.68       81.63     20.05 o 
  -7  -5   4        0.54       -0.70      4.57 o 
  -6  -5   4      200.88      175.59      8.20 o 
  -5  -5   4      262.64      236.41      8.42 o 
  -4  -5   4      336.74      358.45      7.11 o 
  -3  -5   4      107.52      105.41      3.08 o 
  -2  -5   4      327.15      323.64      4.33 o 
  -1  -5   4     2607.61     2363.67     20.76 o 
   0  -5   4     1156.66     1095.30     20.06 o 
   1  -5   4      246.54      239.56      4.81 o 
   2  -5   4      798.95      854.98      6.36 o 
   3  -5   4       13.56       11.31      2.02 o 
   4  -5   4      363.04      364.95      7.14 o 
   5  -5   4      593.35      578.60      8.83 o 
   6  -5   4       33.67       27.44      9.85 o 
   7  -5   4       84.75       89.68     13.02 o 
  -8  -4   4       34.66       40.81     19.00 o 
  -7  -4   4       33.63       21.11     13.72 o 
  -6  -4   4       47.54       69.66     11.26 o 
  -5  -4   4      279.28      249.10     11.61 o 
  -4  -4   4      387.26      372.08      6.92 o 
  -3  -4   4      285.32      326.38      6.86 o 
  -2  -4   4      362.06      395.63      4.79 o 
  -1  -4   4      548.30      518.97     10.20 o 
   0  -4   4     1275.58     1190.92     11.43 o 
   1  -4   4      288.81      268.37      4.71 o 
   2  -4   4       46.68       44.19      2.14 o 
   3  -4   4      310.17      315.60      7.74 o 
   4  -4   4      196.23      188.33      5.28 o 
   5  -4   4      232.89      251.32     11.61 o 
   6  -4   4       20.23       16.18     13.72 o 
   7  -4   4       18.99       21.32     11.16 o 
  -9  -3   4       29.23       13.02     27.44 o 
  -8  -3   4       19.28       19.35     18.30 o 
  -7  -3   4       92.09       97.81     14.43 o 
  -6  -3   4      134.01      148.13     10.91 o 
  -5  -3   4      777.67      784.96     16.89 o 
  -4  -3   4       58.30       52.78      7.04 o 
  -3  -3   4     1188.72     1321.29     31.38 o 
  -2  -3   4      124.98      121.28      3.15 o 
  -1  -3   4      425.86      465.49      9.85 o 
   0  -3   4      860.87      892.11     18.95 o 
   1  -3   4     1274.29     1264.26     18.47 o 
   2  -3   4     2623.49     2639.70     30.97 o 
   3  -3   4     1350.34     1357.88     25.68 o 
   4  -3   4       82.89       78.85      3.69 o 
   5  -3   4      308.56      310.02      5.53 o 
   6  -3   4       20.27        8.44      9.50 o 
   7  -3   4        3.71        6.52     10.32 o 
   8  -3   4       34.14       44.33     21.81 o 
  -9  -2   4       15.47       15.13     27.44 o 
  -8  -2   4       42.25       37.65     18.65 o 
  -7  -2   4      180.63      166.42     14.07 o 
  -5  -2   4      529.42      531.37     10.45 o 
  -4  -2   4      137.78      134.76      8.44 o 
  -3  -2   4      929.86     1003.98     10.70 o 
  -2  -2   4      642.68      661.13     11.43 o 
  -1  -2   4      487.15      525.30      9.50 o 
   0  -2   4     2201.33     2148.54     10.38 o 
   1  -2   4     2547.18     2547.33     17.59 o 
   2  -2   4     1150.63     1208.47     15.95 o 
   3  -2   4     1011.58      971.64     17.59 o 
   4  -2   4      166.64      164.12      3.34 o 
   5  -2   4       41.54       42.27      2.38 o 
   6  -2   4       68.10       55.59     13.37 o 
   7  -2   4       21.86       17.95     10.07 o 
   8  -2   4       43.37       64.74     22.87 o 
  -9  -1   4        5.52        2.11     26.39 o 
  -8  -1   4      116.04      121.39     19.70 o 
  -7  -1   4       28.37       28.85     14.43 o 
  -6  -1   4      546.05      557.67     16.89 o 
  -5  -1   4      346.10      331.90      9.08 o 
  -4  -1   4       13.72        8.44      7.04 o 
  -3  -1   4      882.19      947.16     14.78 o 
  -2  -1   4      449.68      401.06      7.04 o 
  -1  -1   4      702.39      721.27     10.56 o 
   0  -1   4     1457.57     1382.74     12.31 o 
   1  -1   4      106.41       98.87      5.63 o 
   2  -1   4      315.97      326.16      8.44 o 
   3  -1   4      546.20      605.87     12.67 o 
   4  -1   4      140.61      147.42      9.50 o 
   5  -1   4       80.36       84.44      9.15 o 
   6  -1   4      548.03      570.93     17.24 o 
   7  -1   4       55.51       65.44     14.43 o 
   8  -1   4       19.27       31.67     19.70 o 
  -9   0   4        6.26        3.17     67.91 o 
  -8   0   4       71.67       65.44     19.70 o 
  -7   0   4        2.35       10.56     13.72 o 
  -6   0   4      212.53      197.03     12.67 o 
  -5   0   4       30.23       10.91      8.80 o 
  -4   0   4        9.48        5.34      3.30 o 
  -3   0   4     3156.63     3296.29     37.47 o 
  -2   0   4      580.41      494.71      8.97 o 
  -1   0   4     2014.17     2022.42     29.12 o 
   0   0   4      170.58      159.74      5.28 o 
   1   0   4      200.00      187.95      3.24 o 
   2   0   4        0.08       -2.35      2.35 o 
   3   0   4      396.31      482.44      6.69 o 
   4   0   4       22.47       32.54      5.07 o 
   5   0   4      294.13      285.26      9.02 o 
   6   0   4      361.44      356.24      9.03 o 
   7   0   4      212.30      201.61     15.83 o 
   8   0   4        7.41        0.70     20.41 o 
  -9   1   4        5.42       -5.28      9.15 o 
  -8   1   4      116.16      116.46     17.59 o 
  -7   1   4       28.08       22.87     15.48 o 
  -6   1   4      546.41      569.33     19.00 o 
  -5   1   4      346.15      331.74     10.03 o 
  -4   1   4       13.39       12.19      2.98 o 
  -3   1   4      884.94      900.68      7.51 o 
  -2   1   4      446.68      398.28      8.80 o 
  -1   1   4      705.59      703.12     14.95 o 
   0   1   4     1459.28     1413.52     23.05 o 
   1   1   4      106.69       98.94      2.10 o 
   2   1   4      314.49      335.50      3.51 o 
   3   1   4      543.28      639.97     14.42 o 
   4   1   4      140.17      141.42      6.76 o 
   5   1   4       80.02       85.85     14.07 o 
   6   1   4      548.86      585.33      9.42 o 
   7   1   4       55.90       73.18     16.89 o 
   8   1   4       19.37       13.72     21.46 o 
  -9   2   4       15.70       20.76     28.15 o 
  -8   2   4       42.11       29.55     20.05 o 
  -7   2   4      180.72      186.39      8.79 o 
  -6   2   4      520.81      546.79     21.11 o 
  -5   2   4      528.87      538.54     10.73 o 
  -4   2   4      139.56      136.63      5.11 o 
  -3   2   4      925.21      991.84     15.83 o 
  -2   2   4      644.92      622.76     10.56 o 
  -1   2   4      487.41      501.42      6.16 o 
   0   2   4     2196.93     2133.57     13.72 o 
   1   2   4     2551.94     2578.38     34.52 o 
   2   2   4     1151.95     1262.11     26.63 o 
   3   2   4     1012.29     1068.15     20.64 o 
   4   2   4      167.74      167.12      6.85 o 
   5   2   4       41.30       41.34      4.57 o 
   6   2   4       67.40       58.21      5.47 o 
   7   2   4       21.66       24.56     10.30 o 
   8   2   4       43.32       61.57     21.46 o 
  -9   3   4       29.16       10.56     28.85 o 
  -8   3   4       19.25       21.81     20.05 o 
  -7   3   4       92.18       82.24      8.95 o 
  -6   3   4      134.00      155.59     12.67 o 
  -5   3   4      777.80      823.17     22.17 o 
  -4   3   4       57.40       47.15      8.44 o 
  -3   3   4     1191.56     1273.18      7.16 o 
  -2   3   4      125.55      114.70      5.98 o 
  -1   3   4      422.00      439.10      8.80 o 
   0   3   4      862.55      885.58      9.15 o 
   1   3   4     1268.07     1319.11     33.32 o 
   2   3   4     2623.14     2704.07     33.01 o 
   3   3   4     1351.63     1394.31     21.29 o 
   4   3   4       82.69       82.80      3.28 o 
   5   3   4      308.98      316.25      5.87 o 
   6   3   4       20.22       16.01      8.86 o 
   7   3   4        3.69        3.23     14.55 o 
   8   3   4       34.03       22.17     17.59 o 
  -9   4   4       40.15       39.41     26.04 o 
  -8   4   4       34.97       48.91     20.41 o 
  -7   4   4       33.60       37.82     10.12 o 
  -6   4   4       46.93       54.02      7.44 o 
  -5   4   4      280.15      267.14      7.74 o 
  -4   4   4      386.64      371.80      6.34 o 
  -3   4   4      284.64      317.02      4.69 o 
  -2   4   4      362.56      392.94      7.09 o 
  -1   4   4      548.93      514.74      8.80 o 
   0   4   4     1278.66     1182.19     10.20 o 
   1   4   4      290.78      281.10     10.21 o 
   2   4   4       46.61       47.57      2.34 o 
   3   4   4      308.83      327.92      5.97 o 
   4   4   4      194.68      184.71      3.10 o 
   5   4   4      232.99      243.54      9.72 o 
   6   4   4       20.47       13.97      9.33 o 
   7   4   4       18.94       11.79     11.02 o 
   8   4   4       30.39       27.27     15.18 o 
  -9   5   4       64.35       70.02     26.74 o 
  -8   5   4       73.35       74.24     20.05 o 
  -7   5   4        0.51       -1.72      5.72 o 
  -6   5   4      201.86      183.42      8.26 o 
  -5   5   4      262.95      235.03     13.37 o 
  -4   5   4      338.59      348.72     15.13 o 
  -3   5   4      107.83      103.44      8.44 o 
  -2   5   4      325.11      331.08      9.50 o 
  -1   5   4     2606.27     2363.33     12.69 o 
   0   5   4     1152.19     1126.97     26.45 o 
   1   5   4      247.10      242.36      7.79 o 
   2   5   4      798.13      879.75     21.64 o 
   3   5   4       13.07       10.69      2.14 o 
   4   5   4      365.02      363.69      5.82 o 
   5   5   4      593.06      582.07     12.06 o 
   6   5   4       33.76       29.36      8.45 o 
   7   5   4       85.07       82.20     12.80 o 
   8   5   4        5.36        4.92     16.78 o 
  -8   6   4        7.37       11.61     23.22 o 
  -7   6   4       27.51       24.65     11.24 o 
  -6   6   4       60.59       68.12      8.36 o 
  -5   6   4      311.05      282.88     13.02 o 
  -4   6   4      941.76      960.04     10.12 o 
  -3   6   4      564.85      520.02     13.37 o 
  -2   6   4      249.33      273.38      9.15 o 
  -1   6   4     2076.05     2080.09     17.59 o 
   0   6   4        5.22        7.70      2.39 o 
   1   6   4      126.14      128.08      7.13 o 
   2   6   4      578.29      687.30      5.69 o 
   3   6   4      105.19      106.96      8.09 o 
   4   6   4      226.03      231.65      5.36 o 
   5   6   4      169.60      158.20      8.45 o 
   6   6   4      106.21      116.67     10.06 o 
   7   6   4       50.50       56.40     11.91 o 
   8   6   4        7.01        8.62     17.17 o 
  -8   7   4        1.49       18.30     19.35 o 
  -7   7   4       44.51       61.72     11.91 o 
  -6   7   4       53.54       50.64      7.70 o 
  -5   7   4      323.18      320.53     14.78 o 
  -4   7   4     1339.59     1312.37     21.46 o 
  -3   7   4      908.76      884.53     16.89 o 
  -2   7   4     3700.35     3815.01     28.15 o 
  -1   7   4     1500.65     1544.93     15.83 o 
   0   7   4     2199.55     2286.18     45.39 o 
   1   7   4      152.54      177.11      6.16 o 
   2   7   4      268.99      283.23      9.15 o 
   3   7   4       20.15       10.20      6.33 o 
   4   7   4      275.12      292.05      8.52 o 
   5   7   4      154.29      145.62      6.30 o 
   6   7   4      186.36      194.75      9.69 o 
   7   7   4       79.38      104.75     13.32 o 
   8   7   4       78.01       90.53     16.01 o 
  -8   8   4        4.11        2.11     22.87 o 
  -7   8   4      149.51      191.02     20.76 o 
  -6   8   4       70.27       66.85     14.07 o 
  -5   8   4       42.38       27.80     12.31 o 
  -4   8   4      272.13      291.32     12.31 o 
  -3   8   4      623.61      616.78     14.78 o 
  -2   8   4     2178.26     2244.04     22.52 o 
  -1   8   4     1597.91     1536.84     16.18 o 
   0   8   4     1100.25     1139.81     19.18 o 
   1   8   4      161.35      188.28     10.38 o 
   2   8   4      146.06      156.22      8.44 o 
   3   8   4       51.28       42.92      6.33 o 
   4   8   4      179.43      175.57     10.56 o 
   5   8   4      388.30      376.10     11.08 o 
   6   8   4      130.27      123.89      9.88 o 
   7   8   4      123.84      136.32     13.66 o 
   8   8   4       41.05       51.32     15.80 o 
  -8   9   4       39.71       40.81     26.04 o 
  -7   9   4      125.30      140.20     12.92 o 
  -6   9   4      132.02      119.63     15.83 o 
  -5   9   4      166.55      141.79     12.31 o 
  -4   9   4      115.57      115.40     11.26 o 
  -3   9   4      119.99      117.51      9.15 o 
  -2   9   4      726.44      750.13     14.43 o 
  -1   9   4       21.51       10.91      4.93 o 
   0   9   4      111.61      115.66      7.04 o 
   1   9   4       75.37       70.37      5.28 o 
   3   9   4        9.65        4.22      6.68 o 
   4   9   4       57.41       54.18      7.39 o 
   5   9   4      385.48      391.12     11.43 o 
   6   9   4      224.24      220.93     10.65 o 
   7   9   4       40.32       36.62     14.40 o 
   8   9   4        8.67       13.21     18.14 o 
  -8  10   4       29.75       32.72     26.39 o 
  -7  10   4      125.55      153.92     22.52 o 
  -6  10   4       72.16       80.22     14.43 o 
  -5  10   4      455.30      427.49     17.24 o 
  -4  10   4      423.66      436.99     15.83 o 
  -3  10   4      144.67      136.16     10.20 o 
  -2  10   4      394.38      365.56     11.61 o 
  -1  10   4      164.17      174.87      7.74 o 
   0  10   4       75.22       76.00      3.52 o 
   3  10   4      114.72      115.05      9.15 o 
   4  10   4      147.68      166.07      9.85 o 
   5  10   4      110.73      117.67      8.28 o 
   6  10   4       68.65       75.61     11.57 o 
   7  10   4       29.66       33.77     14.53 o 
   8  10   4        0.76        9.02     19.83 o 
  -8  11   4       11.73       14.78     24.63 o 
  -7  11   4        2.58        8.44     14.98 o 
  -6  11   4       77.87       74.59     15.13 o 
  -5  11   4      179.76      163.61     14.43 o 
  -4  11   4      194.64      176.62     13.02 o 
  -3  11   4      148.05      154.46     11.26 o 
  -2  11   4      271.61      276.20     10.56 o 
  -1  11   4      155.41      148.83      7.74 o 
   0  11   4       48.19       50.67      4.22 o 
   3  11   4       48.98       53.48      7.74 o 
   4  11   4       74.39       72.83      8.09 o 
   5  11   4       44.87       49.61     10.20 o 
   6  11   4       56.89       54.20     12.16 o 
   7  11   4       51.41       55.39     15.54 o 
   8  11   4        8.63        5.98     29.55 o 
  -7  12   4       35.59       62.28     23.93 o 
  -6  12   4      186.17      191.75     19.00 o 
  -5  12   4       66.57       58.05     11.61 o 
  -4  12   4       65.73       64.04     12.31 o 
  -3  12   4      331.00      325.10     13.02 o 
  -2  12   4       85.80       75.29      8.09 o 
   0  12   4      598.09      594.26      8.09 o 
   3  12   4       93.86       87.26      8.09 o 
   4  12   4      231.46      231.16     11.96 o 
   5  12   4       24.32       25.68     12.31 o 
   6  12   4       13.21       21.05     12.07 o 
   7  12   4       12.02        7.44     16.31 o 
  -7  13   4       12.26       39.41     25.33 o 
  -6  13   4      115.98      111.89     17.94 o 
  -5  13   4      111.59      112.24     15.83 o 
  -4  13   4       29.02       32.37     13.02 o 
  -3  13   4       37.94       23.57     10.20 o 
  -2  13   4       33.18       22.87      8.44 o 
   3  13   4      182.55      172.05     10.20 o 
   4  13   4      219.75      205.83     11.26 o 
   5  13   4       32.05       20.76     11.96 o 
   6  13   4       24.45       18.79     12.68 o 
   7  13   4        0.00        0.29      7.33 o 
  -5  14   4       81.96       58.41     16.54 o 
  -4  14   4      153.57      147.77     13.72 o 
   3  14   4      158.03      165.01     10.56 o 
   4  14   4      124.50      131.59     10.91 o 
   5  14   4       23.97       27.44     14.07 o 
   6  14   4       65.70       63.87     14.67 o 
   7  14   4        9.51       17.59     26.04 o 
   3  15   4       68.52       71.78     10.20 o 
   4  15   4        9.41       15.13     11.96 o 
   5  15   4       36.90       51.37     15.48 o 
   6  15   4      225.10      249.97     15.42 o 
   3  16   4       16.40       12.67     10.91 o 
   4  16   4       24.07       23.22     13.02 o 
   5  16   4       23.46       27.09     16.18 o 
   6  16   4       64.64       75.29     22.17 o 
   3  17   4       29.35       29.20     12.67 o 
   4  17   4       27.22       31.67     14.07 o 
   3  18   4       69.10       61.92     13.37 o 
   2  19   4       20.42       19.00     13.72 o 
  -2 -23   5       15.75       19.41     21.18 o 
  -1 -23   5        1.68       -5.98     19.00 o 
   0 -23   5       34.56       37.56     16.91 o 
   1 -23   5        0.59       -3.17     76.70 o 
   2 -23   5       20.85       37.65     31.31 o 
  -3 -22   5       17.11       21.10     19.83 o 
  -2 -22   5        5.98       14.30     13.86 o 
  -1 -22   5       28.48       30.08     12.77 o 
   0 -22   5       17.73       21.89     12.95 o 
   1 -22   5       14.46       19.95     16.51 o 
   2 -22   5       71.03       89.73     16.87 o 
  -4 -21   5       40.05       42.49     19.27 o 
  -3 -21   5        5.70        5.93     14.01 o 
  -2 -21   5        7.68       16.19     12.62 o 
  -1 -21   5        0.88        0.00      3.40 o 
   0 -21   5       24.70       31.24     12.06 o 
   1 -21   5       72.94       85.51     14.61 o 
   2 -21   5       46.47       50.58     15.26 o 
   3 -21   5       58.87       54.84     18.52 o 
   4 -21   5       15.51       10.20     30.96 o 
  -4 -20   5       15.92       11.15     13.55 o 
  -3 -20   5        9.96       10.48     13.35 o 
  -2 -20   5       35.17       37.51     12.10 o 
  -1 -20   5       22.32       20.05      9.40 o 
   0 -20   5       19.19       13.71     10.61 o 
   1 -20   5        1.99        5.96     14.33 o 
   2 -20   5       41.73       45.98     13.42 o 
   3 -20   5       37.53       47.36     15.92 o 
   4 -20   5       16.56       16.89     27.09 o 
   5 -20   5        2.78       -2.46     71.07 o 
  -5 -19   5        0.21        6.51     17.14 o 
  -4 -19   5       10.16       18.38     13.19 o 
  -3 -19   5      145.41      151.80     11.82 o 
  -2 -19   5       36.06       37.07      9.78 o 
  -1 -19   5      235.62      265.48      8.77 o 
   0 -19   5       13.88       19.26      7.77 o 
   1 -19   5        2.62       -6.49      8.11 o 
   2 -19   5       21.52       28.39     11.32 o 
   3 -19   5        2.74        1.45      5.81 o 
   4 -19   5        0.73        8.44     23.93 o 
   5 -19   5       11.17        7.74     27.80 o 
  -5 -18   5       12.10       22.38     13.65 o 
  -4 -18   5       29.00       28.25     11.20 o 
  -3 -18   5      179.60      184.86     10.49 o 
  -2 -18   5       78.23       86.22      9.16 o 
  -1 -18   5       38.98       50.56      7.69 o 
   0 -18   5       12.72       21.70      7.70 o 
   1 -18   5       10.93       14.39     10.14 o 
   2 -18   5       14.98       12.31     11.69 o 
   3 -18   5       68.60       67.74     12.32 o 
   4 -18   5        1.82       -0.35      4.22 o 
   5 -18   5       55.89       63.68     24.63 o 
  -6 -17   5        0.66       14.19     19.53 o 
  -5 -17   5       24.53       31.77     12.13 o 
  -4 -17   5      128.88      134.21     10.48 o 
  -3 -17   5       37.00       42.91      8.29 o 
  -2 -17   5       12.06       14.24      8.44 o 
  -1 -17   5        4.99        8.09      7.65 o 
   0 -17   5        9.96       11.66      7.19 o 
   1 -17   5       32.89       20.06     10.30 o 
   2 -17   5        9.69        7.07     13.69 o 
   3 -17   5      177.51      166.86     11.06 o 
   4 -17   5      248.35      223.77     19.00 o 
   5 -17   5       24.95       22.17     22.17 o 
  -6 -16   5        8.15       18.27     16.81 o 
  -5 -16   5       27.92       31.58     13.62 o 
  -4 -16   5       35.62       23.15     11.12 o 
  -3 -16   5       11.70       10.23     14.69 o 
  -2 -16   5       14.30        9.50      7.29 o 
  -1 -16   5       15.35       13.09      7.48 o 
   0 -16   5      109.32       99.51      6.96 o 
   1 -16   5       17.75       11.63      8.83 o 
   2 -16   5        4.26       -1.52      6.38 o 
   3 -16   5       66.52       72.97      9.77 o 
   4 -16   5       68.39       75.29     17.59 o 
   5 -16   5      170.19      194.92     19.70 o 
  -6 -15   5       11.78       11.46     15.20 o 
  -5 -15   5        8.61       12.46     11.93 o 
  -4 -15   5      105.27      103.20      8.23 o 
  -3 -15   5        6.95        4.32      9.29 o 
  -2 -15   5        2.04        3.67      8.86 o 
  -1 -15   5        6.46        4.77      3.84 o 
   0 -15   5      219.70      230.43      7.20 o 
   1 -15   5        4.11        6.01      8.31 o 
   2 -15   5       23.48       23.15      8.06 o 
   3 -15   5       13.35        6.34      8.08 o 
   4 -15   5      220.85      229.05     14.43 o 
   5 -15   5       12.57       14.07     17.59 o 
  -7 -14   5        6.24       14.43     28.50 o 
  -6 -14   5       60.62       71.04     13.93 o 
  -5 -14   5       49.91       64.11     11.06 o 
  -4 -14   5      104.81       99.56      7.50 o 
  -3 -14   5      114.77       99.72      8.70 o 
  -2 -14   5       15.00       14.02      8.01 o 
  -1 -14   5      205.75      206.94      6.21 o 
   0 -14   5      110.80      103.10      6.00 o 
   1 -14   5      285.07      299.79      9.58 o 
   2 -14   5      451.73      455.19      7.27 o 
   3 -14   5       40.00       34.78      8.01 o 
   4 -14   5       47.24       46.45      8.46 o 
   5 -14   5       12.24       13.02     15.13 o 
  -7 -13   5       81.95      111.18     28.15 o 
  -6 -13   5       30.78       31.37     12.48 o 
  -5 -13   5      103.48      116.50      8.30 o 
  -4 -13   5       86.47       83.84      6.91 o 
  -3 -13   5       66.34       65.19      7.39 o 
  -2 -13   5      101.42       96.59      6.85 o 
  -1 -13   5       28.35       27.75      5.07 o 
   0 -13   5      193.89      186.08      6.42 o 
   1 -13   5      174.70      169.74      7.34 o 
   2 -13   5       50.96       52.47      4.34 o 
   3 -13   5      579.45      584.15     13.72 o 
   4 -13   5      151.17      146.44      7.95 o 
   5 -13   5       12.13        9.50     14.07 o 
  -6 -12   5       72.92       73.86     11.87 o 
  -5 -12   5       14.81       16.16      7.52 o 
  -4 -12   5       35.81       27.04      5.99 o 
  -3 -12   5       82.78       80.93      6.91 o 
  -2 -12   5      535.75      546.19     11.57 o 
  -1 -12   5      128.85      137.55      6.28 o 
   0 -12   5        5.49        3.12      6.68 o 
   1 -12   5      187.43      205.08      7.59 o 
   2 -12   5       55.82       53.88      3.62 o 
   3 -12   5       25.86       26.26      6.51 o 
   4 -12   5       93.03       96.97      6.95 o 
   5 -12   5       23.01        9.85     12.31 o 
  -6 -11   5       78.49       78.16      8.53 o 
  -5 -11   5      134.47      151.24      7.47 o 
  -4 -11   5      107.50       98.62      7.49 o 
  -3 -11   5      306.00      305.78      9.77 o 
  -2 -11   5       83.65       81.51      6.72 o 
  -1 -11   5      480.13      491.31      8.44 o 
   0 -11   5      122.49      110.43      6.51 o 
   1 -11   5       64.15       70.43      5.91 o 
   2 -11   5        0.16        1.94      3.22 o 
   3 -11   5      165.42      174.79      7.39 o 
   4 -11   5        9.99        6.74      6.25 o 
   5 -11   5       95.76       98.52     11.61 o 
   8 -11   5        7.71       20.41     30.26 o 
  -6 -10   5      156.56      156.46      8.39 o 
  -5 -10   5      268.26      286.54      7.79 o 
  -4 -10   5      187.73      162.73      6.38 o 
  -3 -10   5      198.31      204.35      8.11 o 
  -2 -10   5       44.97       42.01      5.49 o 
  -1 -10   5       52.71       57.06      4.99 o 
   0 -10   5        9.87        8.23      5.00 o 
   1 -10   5      388.30      398.24      8.33 o 
   2 -10   5        1.41       -0.88      1.83 o 
   3 -10   5       90.80      101.99      6.51 o 
   4 -10   5       48.96       51.32      5.58 o 
   5 -10   5       13.50       15.13     10.20 o 
   8 -10   5       75.32       84.09     29.91 o 
  -7  -9   5       16.81       22.87     17.94 o 
  -6  -9   5       83.76       87.96     10.02 o 
  -5  -9   5      161.82      154.04      6.30 o 
  -4  -9   5      999.06     1032.20     11.66 o 
  -3  -9   5      163.40      161.43      7.27 o 
  -2  -9   5     1185.44     1177.43     13.81 o 
  -1  -9   5      245.37      250.27      7.20 o 
   0  -9   5       10.56        7.10      3.89 o 
   1  -9   5      728.28      726.55     14.78 o 
   2  -9   5       34.97       34.10      1.62 o 
   3  -9   5      268.34      279.08      6.59 o 
   4  -9   5      626.36      581.95     13.72 o 
   5  -9   5       14.75       15.83      9.15 o 
   8  -9   5       38.59       33.07     29.91 o 
  -7  -8   5       13.96        6.68     16.54 o 
  -6  -8   5        1.57        3.87     11.96 o 
  -5  -8   5      188.19      208.16      7.05 o 
  -4  -8   5      218.21      205.67      6.60 o 
  -3  -8   5      268.87      278.27      7.95 o 
  -2  -8   5      117.95      100.07      6.31 o 
  -1  -8   5      240.18      224.23      7.09 o 
   0  -8   5       64.01       56.66      3.67 o 
   1  -8   5      159.80      161.70      4.81 o 
   2  -8   5      191.70      189.92      5.62 o 
   3  -8   5       83.68       79.39      3.78 o 
   4  -8   5      140.77      125.23      6.31 o 
   5  -8   5       79.70       92.29      9.32 o 
   8  -8   5        2.36        4.93     26.04 o 
  -8  -7   5       55.05       52.42     21.81 o 
  -7  -7   5      116.78      127.37     15.83 o 
  -6  -7   5       25.91       23.93     10.91 o 
  -5  -7   5      196.84      200.87      6.95 o 
  -4  -7   5      651.23      699.68      9.63 o 
  -3  -7   5       32.14       33.76      2.33 o 
  -2  -7   5      128.32      132.55      5.75 o 
  -1  -7   5      275.88      288.51     10.20 o 
   0  -7   5     2094.93     2011.66     42.75 o 
   1  -7   5      119.61      109.55      6.16 o 
   2  -7   5      692.48      713.58      9.30 o 
   3  -7   5       56.26       60.71      3.36 o 
   4  -7   5      399.55      413.95      8.52 o 
   5  -7   5       17.03       15.72      5.83 o 
   6  -7   5        9.84        8.09     13.02 o 
   8  -7   5      101.16       93.94     25.68 o 
  -8  -6   5      122.26      135.11     20.76 o 
  -7  -6   5       43.98       38.35     15.13 o 
  -6  -6   5      307.04      295.19     13.72 o 
  -5  -6   5      604.85      566.83     11.05 o 
  -4  -6   5       93.64       89.58      6.20 o 
  -3  -6   5       53.39       60.20      2.75 o 
  -2  -6   5       13.29       17.59      4.93 o 
  -1  -6   5      185.62      184.01      8.09 o 
   0  -6   5      165.22      157.58      4.40 o 
   1  -6   5      335.88      350.25      5.76 o 
   2  -6   5      799.38      764.70      9.16 o 
   3  -6   5      111.92      111.27      5.12 o 
   4  -6   5       91.36       80.05      4.89 o 
   5  -6   5      231.48      253.87      6.87 o 
   6  -6   5        5.42        3.52     13.37 o 
   7  -6   5       84.65       95.00     19.70 o 
  -8  -5   5       14.35       17.24     19.70 o 
  -7  -5   5       73.93       84.44     15.48 o 
  -6  -5   5       40.44       46.44     10.20 o 
  -5  -5   5      207.16      191.75     10.56 o 
  -4  -5   5      317.20      300.65      7.83 o 
  -3  -5   5       12.78       14.30      3.24 o 
  -2  -5   5      290.86      278.43      3.86 o 
  -1  -5   5     2397.05     2218.30     19.18 o 
   0  -5   5      433.48      460.96     14.60 o 
   1  -5   5     1298.10     1263.32     12.07 o 
   2  -5   5       56.65       51.84      2.68 o 
   3  -5   5      728.42      680.78      7.12 o 
   4  -5   5      115.66      105.58      6.86 o 
   5  -5   5      129.88      115.13      5.04 o 
   6  -5   5       13.74       15.83     14.78 o 
   7  -5   5      112.48      131.59     18.30 o 
  -9  -4   5        4.18        0.35     27.80 o 
  -8  -4   5       40.04       59.11     19.35 o 
  -7  -4   5       67.20       45.04     15.83 o 
  -6  -4   5      108.72      114.27      8.20 o 
  -5  -4   5      299.31      285.70     11.61 o 
  -4  -4   5      374.31      393.74      8.81 o 
  -3  -4   5      156.46      154.39      4.05 o 
  -2  -4   5      372.48      367.34     10.20 o 
  -1  -4   5     1831.36     1827.46     19.00 o 
   0  -4   5      287.77      286.39      6.39 o 
   1  -4   5       47.27       48.15      1.53 o 
   2  -4   5      142.44      110.79      7.56 o 
   3  -4   5       97.49       96.28      4.25 o 
   4  -4   5       10.30        9.34      3.81 o 
   5  -4   5       59.46       53.85     10.03 o 
   6  -4   5      258.15      237.84     13.37 o 
   7  -4   5       23.82       33.63     11.05 o 
   8  -4   5      226.37      271.97     21.81 o 
  -9  -3   5        2.82       10.20     28.50 o 
  -8  -3   5       34.49       35.18     18.65 o 
  -7  -3   5       65.95       60.52     13.72 o 
  -6  -3   5       15.08       18.46      8.31 o 
  -5  -3   5      362.17      340.93     12.67 o 
  -4  -3   5      342.04      326.16     11.61 o 
  -3  -3   5      396.69      399.89      5.62 o 
  -2  -3   5      104.04      109.77      6.68 o 
  -1  -3   5     2017.46     1924.92     18.65 o 
   0  -3   5      912.98     1027.71     13.35 o 
   1  -3   5      240.89      244.03      8.97 o 
   2  -3   5      859.62      815.92     13.02 o 
   3  -3   5      575.86      570.10      9.68 o 
   4  -3   5     1165.67     1165.07     20.23 o 
   5  -3   5      405.43      366.70      4.66 o 
   6  -3   5      308.10      282.53     16.18 o 
   7  -3   5      246.41      264.75     15.13 o 
   8  -3   5       23.94       35.18     23.57 o 
  -9  -2   5       58.32       71.78     27.80 o 
  -8  -2   5       97.45      124.20     18.30 o 
  -7  -2   5       27.42       26.74     15.48 o 
  -6  -2   5      458.43      478.50     16.89 o 
  -5  -2   5      409.36      392.30     14.07 o 
  -4  -2   5      131.73      127.37      9.15 o 
  -3  -2   5      151.90      143.89      8.62 o 
  -2  -2   5       65.45       66.18      4.48 o 
  -1  -2   5      400.35      430.65      9.50 o 
   0  -2   5     1776.56     1854.20     16.18 o 
   1  -2   5     2077.24     2237.71     17.59 o 
   2  -2   5      122.28      131.59      6.68 o 
   3  -2   5      988.32     1003.10     16.54 o 
   4  -2   5      774.81      805.01     17.59 o 
   5  -2   5      855.00      856.03     19.00 o 
   6  -2   5       18.18       18.65     11.61 o 
   7  -2   5      143.50      135.46     14.43 o 
   8  -2   5       63.68       84.79     23.93 o 
  -9  -1   5       57.46       49.96     27.44 o 
  -8  -1   5      141.84      132.64     19.35 o 
  -7  -1   5      146.35      126.66     12.67 o 
  -6  -1   5       85.10       69.66     11.61 o 
  -5  -1   5      573.80      557.67     15.13 o 
  -4  -1   5      281.10      247.34     10.91 o 
  -3  -1   5       34.79       31.67      6.33 o 
  -2  -1   5      799.00      773.53      9.21 o 
  -1  -1   5       81.91       91.83      5.98 o 
   0  -1   5     4217.60     4220.35     69.33 o 
   1  -1   5      212.28      196.66      4.35 o 
   2  -1   5       12.80       10.11      1.32 o 
   3  -1   5      634.05      634.04      9.70 o 
   4  -1   5      973.73      935.55     17.59 o 
   5  -1   5      100.37       85.15     10.91 o 
   6  -1   5       29.39       32.02     11.61 o 
   7  -1   5        7.47       11.26     13.37 o 
   8  -1   5       33.84       30.61     20.76 o 
  -9   0   5      242.26      272.68     27.80 o 
  -8   0   5       24.99       12.67     21.11 o 
  -7   0   5       17.20        4.93     15.83 o 
  -6   0   5       20.77       13.02     11.96 o 
  -5   0   5      605.71      583.27     11.69 o 
  -4   0   5       32.97       20.76      7.04 o 
  -3   0   5        6.28       12.21      1.37 o 
  -2   0   5       49.71       56.57      3.89 o 
  -1   0   5       71.73       94.78      4.05 o 
   0   0   5      985.74     1014.95     46.97 o 
   1   0   5      933.41      765.01      5.95 o 
   2   0   5       37.60       35.38      1.86 o 
   3   0   5      180.48      157.86      6.09 o 
   4   0   5       82.77       77.31      5.81 o 
   5   0   5      320.72      308.92     14.07 o 
   6   0   5        1.79       -4.22     24.63 o 
   7   0   5       44.09       56.29     14.43 o 
   8   0   5        3.86       12.67     21.46 o 
  -9   1   5       57.27       58.76     28.85 o 
  -8   1   5      142.16      134.40     17.59 o 
  -7   1   5      146.21      125.61     15.48 o 
  -6   1   5       84.43       62.28     12.31 o 
  -5   1   5      575.02      615.43     10.03 o 
  -4   1   5      279.51      279.24     14.43 o 
  -3   1   5       34.40       29.91      5.98 o 
  -2   1   5      797.70      764.20     12.67 o 
  -1   1   5       81.75       91.37      5.10 o 
   0   1   5     4222.41     4055.37     59.64 o 
   1   1   5      210.97      202.36      3.37 o 
   2   1   5       12.97       11.94      1.98 o 
   3   1   5      634.02      640.20     14.95 o 
   4   1   5      973.12      949.40     12.80 o 
   5   1   5      100.66       84.16      9.50 o 
   6   1   5       29.28       30.21      6.66 o 
   7   1   5        7.61        7.74     17.59 o 
   8   1   5       33.82       26.74     22.52 o 
  -9   2   5       58.40       67.55     29.20 o 
  -8   2   5       97.31      117.16     21.11 o 
  -7   2   5       27.51       20.41     12.67 o 
  -6   2   5      458.93      476.79     12.49 o 
  -5   2   5      408.57      389.22     11.79 o 
  -4   2   5      132.61      128.85      6.40 o 
  -3   2   5      151.78      147.42      7.39 o 
  -2   2   5       67.03       64.39      5.63 o 
  -1   2   5      398.24      406.49      4.30 o 
   0   2   5     1773.31     1836.06     11.79 o 
   1   2   5     2080.52     2273.01      9.91 o 
   2   2   5      120.82      124.05      3.05 o 
   3   2   5      989.48     1025.19     17.81 o 
   4   2   5      774.68      835.03     10.22 o 
   5   2   5      855.08      885.20     14.02 o 
   6   2   5       18.61       21.88      9.08 o 
   7   2   5      143.07      153.05     17.59 o 
   8   2   5       63.81       73.89     22.52 o 
  -9   3   5        2.83        4.93     26.04 o 
  -8   3   5       34.48       33.78     19.00 o 
  -7   3   5       66.07       57.70     14.43 o 
  -6   3   5       15.04       18.85      7.16 o 
  -5   3   5      362.72      369.14     12.49 o 
  -4   3   5      342.23      324.05     13.02 o 
  -3   3   5      396.24      379.99     11.26 o 
  -2   3   5      104.75      103.09      7.04 o 
  -1   3   5     2017.87     1869.68     16.54 o 
   0   3   5      912.68      981.54      7.59 o 
   1   3   5      239.23      250.70      4.00 o 
   2   3   5      861.98      874.27     18.48 o 
   3   3   5      574.93      573.16     13.71 o 
   4   3   5     1166.89     1196.03      8.42 o 
   5   3   5      405.02      398.27     10.69 o 
   6   3   5      307.65      319.85     10.69 o 
   7   3   5      246.63      260.83     11.77 o 
   8   3   5       23.76       37.30     19.35 o 
  -9   4   5        4.18       -1.06      4.22 o 
  -8   4   5       40.21       45.39     22.87 o 
  -7   4   5       66.71       62.28     16.18 o 
  -6   4   5      109.02      107.73      6.81 o 
  -5   4   5      298.70      281.67     10.91 o 
  -4   4   5      374.16      365.21     12.31 o 
  -3   4   5      157.05      142.77      4.66 o 
  -2   4   5      370.73      376.47      9.85 o 
  -1   4   5     1833.99     1825.70     16.89 o 
   0   4   5      288.16      273.38      6.33 o 
   1   4   5       47.13       47.84      3.21 o 
   2   4   5      141.28      126.19      3.76 o 
   3   4   5       96.88      101.28      3.72 o 
   4   4   5        9.89        9.45      1.91 o 
   5   4   5       59.47       48.30      7.10 o 
   6   4   5      258.49      247.42     15.66 o 
   7   4   5       23.76       21.27     12.77 o 
   8   4   5      226.45      272.58     16.29 o 
  -9   5   5        5.83       -2.46      7.04 o 
  -8   5   5       14.18       15.48     19.00 o 
  -7   5   5       74.61       80.22     17.24 o 
  -6   5   5       40.38       41.06      8.11 o 
  -5   5   5      207.73      190.70     11.96 o 
  -4   5   5      316.87      286.12     10.03 o 
  -3   5   5       12.33        9.15      7.04 o 
  -2   5   5      292.35      285.13      6.47 o 
  -1   5   5     2394.36     2286.26     19.00 o 
   0   5   5      433.67      463.73      7.74 o 
   1   5   5     1300.40     1317.61     48.77 o 
   2   5   5       56.11       51.42      2.14 o 
   3   5   5      728.61      695.47      5.86 o 
   4   5   5      115.48      117.13      4.23 o 
   5   5   5      130.05      128.37      7.70 o 
   6   5   5       13.52        7.19      8.70 o 
   7   5   5      112.35      136.91     12.27 o 
   8   5   5       17.67       21.69     17.03 o 
  -8   6   5      122.50      133.00     22.52 o 
  -7   6   5       43.63       35.89     18.30 o 
  -6   6   5      306.81      298.93     14.60 o 
  -5   6   5      605.45      569.98     17.94 o 
  -4   6   5       93.53       78.56      4.89 o 
  -3   6   5       54.22       61.57      7.04 o 
  -2   6   5       12.97        8.44      5.63 o 
  -1   6   5      184.70      183.53      5.10 o 
   0   6   5      165.36      152.70      5.28 o 
   1   6   5      333.37      356.72     17.68 o 
   2   6   5      799.80      783.96     33.25 o 
   3   6   5      112.58      109.09      2.29 o 
   4   6   5       91.43       89.89      4.52 o 
   5   6   5      231.53      262.08     10.21 o 
   6   6   5        5.46        4.33      7.74 o 
   7   6   5       84.89      104.38     13.17 o 
   8   6   5       16.92       21.65     18.64 o 
  -8   7   5       54.93       55.94     25.33 o 
  -7   7   5      116.95      134.40     19.00 o 
  -6   7   5       26.22       27.36      8.31 o 
  -5   7   5      196.16      175.22     13.37 o 
  -4   7   5      651.50      676.57     16.71 o 
  -3   7   5       31.91       36.94      6.33 o 
  -2   7   5      127.90      139.33      8.44 o 
  -1   7   5      277.51      292.73      8.44 o 
   0   7   5     2093.95     2031.88     15.13 o 
   1   7   5      120.16      111.12      2.41 o 
   2   7   5      692.72      736.34     20.93 o 
   3   7   5       55.74       45.74      6.33 o 
   4   7   5      399.58      404.03      9.94 o 
   5   7   5       16.80        9.83      6.92 o 
   6   7   5        9.91       11.78      9.04 o 
   7   7   5        8.01        8.12     12.30 o 
   8   7   5      101.04      109.18     18.86 o 
  -8   8   5       15.65       12.31     24.28 o 
  -7   8   5       13.94        7.74     20.05 o 
  -6   8   5        1.54       -0.70     26.74 o 
  -5   8   5      187.64      192.11     12.67 o 
  -4   8   5      217.68      216.38     12.67 o 
  -3   8   5      268.36      289.57     10.91 o 
  -2   8   5      117.94       96.05      8.44 o 
  -1   8   5      239.62      235.38      8.09 o 
   0   8   5       63.74       60.52      2.44 o 
   1   8   5      160.88      155.85      5.81 o 
   3   8   5       83.45       71.07      8.44 o 
   4   8   5      141.02      121.21      7.56 o 
   5   8   5       79.73       95.77      7.56 o 
   6   8   5       26.58       29.44     10.64 o 
   7   8   5        1.52        6.99     16.64 o 
   8   8   5        2.35       19.68     18.09 o 
  -8   9   5       26.78       39.41     21.11 o 
  -7   9   5       16.70       19.00     20.41 o 
  -6   9   5       83.81       88.66     16.18 o 
  -5   9   5      162.21      129.83     11.61 o 
  -4   9   5      999.37     1055.17     21.81 o 
  -3   9   5      164.43      168.53      9.85 o 
  -2   9   5     1184.39     1183.95     17.94 o 
  -1   9   5      246.09      244.88      8.44 o 
   0   9   5       10.86        7.31      2.08 o 
   1   9   5      726.85      754.35     10.91 o 
   3   9   5      268.65      276.90     11.26 o 
   4   9   5      626.20      582.65     15.83 o 
   5   9   5       14.87       15.54      8.56 o 
   6   9   5       35.69       32.41     11.05 o 
   7   9   5        5.69        0.18      4.11 o 
   8   9   5       38.63       41.17     20.29 o 
  -8  10   5       77.77       53.13     23.93 o 
  -7  10   5       13.67       10.23     13.66 o 
  -6  10   5      156.31      148.83     13.02 o 
  -5  10   5      267.89      282.53     16.18 o 
  -4  10   5      187.42      155.16     11.61 o 
  -3  10   5      197.80      185.77     11.26 o 
  -2  10   5       46.06       40.46      7.39 o 
  -1  10   5       51.91       56.29      6.33 o 
   0  10   5        9.83        9.85      2.40 o 
   1  10   5      388.62      409.54      8.44 o 
   3  10   5       91.01       98.16      8.80 o 
   4  10   5       48.76       41.17      8.44 o 
   5  10   5       13.74       12.46      8.67 o 
   6  10   5        9.52        8.44     11.66 o 
   7  10   5       25.38       29.89     15.76 o 
   8  10   5       75.32       65.09     28.15 o 
  -7  11   5       29.00       33.07     19.70 o 
  -6  11   5       78.90       77.41     18.30 o 
  -5  11   5      134.33      157.62     14.78 o 
  -4  11   5      107.83      101.68     10.20 o 
  -3  11   5      305.80      291.32     13.37 o 
  -2  11   5       83.53       87.61      8.80 o 
  -1  11   5      480.29      502.78     11.61 o 
   0  11   5      122.23      116.03      4.40 o 
   3  11   5      165.30      166.07     10.56 o 
   4  11   5        9.81        5.63      9.85 o 
   5  11   5       95.63       89.68      8.20 o 
   6  11   5       11.95        8.50     12.12 o 
   7  11   5      141.17      157.90     16.56 o 
   8  11   5        7.64       17.59     30.26 o 
  -7  12   5        9.68       20.76     19.35 o 
  -6  12   5       72.85       61.57     17.59 o 
  -5  12   5       14.81        8.80     13.37 o 
  -4  12   5       35.60       40.81     11.26 o 
  -3  12   5       83.14       77.05      9.50 o 
  -2  12   5      534.49      535.15     14.07 o 
  -1  12   5      129.32      134.40      8.09 o 
   0  12   5        5.40        1.76      3.52 o 
   3  12   5       25.62       21.11      7.74 o 
   4  12   5       93.55       92.89     10.20 o 
   5  12   5       23.01       19.61     10.57 o 
   6  12   5       51.00       52.13     13.35 o 
   7  12   5       44.64       65.66     17.01 o 
   8  12   5       81.66      102.74     30.26 o 
  -7  13   5       82.12       88.31     23.57 o 
  -6  13   5       30.82       17.94     19.35 o 
  -5  13   5      103.39      109.42     14.43 o 
  -4  13   5       86.82       79.52     13.02 o 
  -3  13   5       66.67       76.00     11.26 o 
  -2  13   5      102.05      103.44      8.80 o 
   3  13   5      578.71      546.06     16.18 o 
   4  13   5      150.99      144.25     11.61 o 
   5  13   5       12.19        8.80     12.67 o 
   6  13   5       15.82       13.26     14.17 o 
   7  13   5       80.58       76.50     18.14 o 
  -7  14   5        6.19       13.72     27.80 o 
  -6  14   5       60.41       72.48     21.81 o 
  -5  14   5       49.91       57.70     18.30 o 
  -4  14   5      104.42       89.37     14.07 o 
  -3  14   5      114.41       84.09     11.26 o 
  -2  14   5       14.94       20.76      9.50 o 
   3  14   5       40.29       26.04     10.56 o 
   4  14   5       47.28       55.94     11.26 o 
   5  14   5       12.24       18.30     15.13 o 
   6  14   5       11.22       10.96     14.17 o 
   7  14   5       13.37       28.50     28.50 o 
  -5  15   5        8.73       11.26     19.00 o 
  -4  15   5      105.51      115.05     15.83 o 
   3  15   5       13.49        9.50     11.26 o 
   4  15   5      220.65      249.81     13.02 o 
   5  15   5       12.55       18.65     16.54 o 
   6  15   5       74.22       88.80     15.48 o 
   3  16   5       66.44       68.61     11.61 o 
   4  16   5       68.61       52.07     14.07 o 
   5  16   5      170.19      195.27     16.89 o 
   6  16   5       45.29       50.31     27.09 o 
   3  17   5      177.28      177.68     13.72 o 
   4  17   5      248.24      245.94     16.18 o 
   3  18   5       68.81       65.44     14.43 o 
   4  18   5        1.78        1.06      5.63 o 
   2  19   5       21.35       39.76     14.78 o 
   3  19   5        2.60       11.26     16.18 o 
   2  20   5       41.74       69.31     16.54 o 
   1 -23   6       14.45       22.52     27.80 o 
   2 -23   6        5.34        3.52     29.55 o 
  -3 -22   6        3.66       10.61     20.89 o 
  -2 -22   6       60.75       64.22     19.29 o 
  -1 -22   6        9.15       20.64     19.15 o 
   0 -22   6        6.18        3.33     15.29 o 
   1 -22   6       28.91       29.74     15.43 o 
   2 -22   6        0.30        7.74     28.50 o 
  -4 -21   6        5.18        9.50     25.33 o 
  -3 -21   6        9.23       14.50     13.89 o 
  -2 -21   6      157.60      153.45     12.89 o 
  -1 -21   6       15.76       23.39     15.37 o 
   0 -21   6       40.16       39.43     13.40 o 
   1 -21   6      105.66      114.89     13.56 o 
   2 -21   6       17.76       18.29     17.79 o 
   3 -21   6       12.93       16.89     25.68 o 
  -4 -20   6      119.25      120.79     13.71 o 
  -3 -20   6        1.72        8.13     11.91 o 
  -2 -20   6       17.68       20.63     11.59 o 
  -1 -20   6       70.44       69.33     11.01 o 
   0 -20   6       39.51       49.50     11.14 o 
   1 -20   6       24.40       29.92     14.79 o 
   2 -20   6        2.61        9.44     15.12 o 
   3 -20   6        1.41        8.44     21.46 o 
   4 -20   6       31.57       19.35     26.74 o 
  -5 -19   6       29.24       36.24     26.74 o 
  -4 -19   6        5.02       16.48     13.46 o 
  -3 -19   6        6.46       16.92     10.86 o 
  -2 -19   6       11.68       11.43     11.41 o 
  -1 -19   6       32.77       30.15      9.08 o 
   0 -19   6        4.26        9.95      9.96 o 
   1 -19   6       72.80       74.78     12.77 o 
   2 -19   6       26.31       28.73     13.66 o 
   3 -19   6       27.80       18.88     14.15 o 
   4 -19   6        2.10        7.04     25.33 o 
  -5 -18   6       30.38       38.80     13.80 o 
  -4 -18   6        5.25       15.45     11.08 o 
  -3 -18   6       13.72       20.09     11.20 o 
  -2 -18   6        3.55        1.28      6.36 o 
  -1 -18   6       10.23       12.04      7.61 o 
   0 -18   6       20.40        9.77      8.36 o 
   1 -18   6       12.69        6.98     12.18 o 
   2 -18   6       61.94       74.81     11.37 o 
   3 -18   6      252.67      255.91     18.82 o 
   4 -18   6        6.08        0.70     22.87 o 
   5 -18   6       12.10        9.15     26.39 o 
  -6 -17   6       78.77       87.61     24.28 o 
  -5 -17   6       70.44       66.63     14.68 o 
  -4 -17   6      105.15      103.90     12.62 o 
  -3 -17   6      335.09      325.07     12.41 o 
  -2 -17   6       92.78       94.36      8.23 o 
  -1 -17   6       23.61       19.00      7.29 o 
   0 -17   6        4.74        0.35      2.41 o 
   1 -17   6        3.97       -5.38      9.20 o 
   2 -17   6      304.14      329.94     19.18 o 
   3 -17   6      169.72      150.21     11.37 o 
   4 -17   6       36.85       39.05     18.30 o 
   5 -17   6       43.08       41.17     21.46 o 
  -6 -16   6       12.33       25.58     18.51 o 
  -5 -16   6       76.49       72.99     18.82 o 
  -4 -16   6       66.13       54.64      9.59 o 
  -3 -16   6        5.38        6.18     12.72 o 
  -2 -16   6        5.09        5.17      9.11 o 
  -1 -16   6       55.61       58.19      6.05 o 
   0 -16   6       15.98        7.11      8.20 o 
   1 -16   6       30.52       11.61      8.83 o 
   2 -16   6      115.87      105.23      8.58 o 
   3 -16   6      184.73      185.71      9.82 o 
   4 -16   6       16.24        6.33     16.89 o 
   5 -16   6        1.98        2.81     20.05 o 
  -6 -15   6       79.62       86.41     16.47 o 
  -5 -15   6        0.66        5.66     12.82 o 
  -4 -15   6        4.26        0.48      2.70 o 
  -3 -15   6        6.99        7.29      8.52 o 
  -2 -15   6       16.34       24.49      8.00 o 
  -1 -15   6        4.85        9.29      5.79 o 
   0 -15   6        4.39        3.51      7.91 o 
   1 -15   6        0.10        0.10      4.87 o 
   2 -15   6       34.09       37.21      8.81 o 
   3 -15   6        2.33        5.18      9.27 o 
   4 -15   6      136.17      110.48     15.83 o 
   5 -15   6        9.91       18.65     17.94 o 
  -6 -14   6        0.00       12.09     13.91 o 
  -5 -14   6       30.43       37.01      8.51 o 
  -4 -14   6       73.47       75.42      7.77 o 
  -3 -14   6       76.27       74.41      9.16 o 
  -2 -14   6       59.07       57.97      8.08 o 
  -1 -14   6       26.19       25.63      6.29 o 
   0 -14   6        0.22       -5.84      7.04 o 
   1 -14   6       44.28       37.02      7.74 o 
   2 -14   6        5.32        9.27      8.16 o 
   3 -14   6       46.87       49.54      8.36 o 
   4 -14   6      167.37      160.44     14.07 o 
   5 -14   6       16.66       14.43     16.54 o 
  -6 -13   6      171.18      180.14     17.59 o 
  -5 -13   6       39.37       31.44      8.39 o 
  -4 -13   6       66.96       55.94      6.76 o 
  -3 -13   6      636.54      643.56     13.62 o 
  -2 -13   6       15.51       10.16      7.01 o 
  -1 -13   6       35.85       26.57      5.26 o 
   0 -13   6       99.63       84.54      6.85 o 
   1 -13   6      242.01      247.91      8.70 o 
   2 -13   6      326.01      325.32     11.08 o 
   3 -13   6      390.15      392.50     18.65 o 
   4 -13   6      270.88      279.01     13.02 o 
   5 -13   6      232.37      225.18     14.78 o 
  -6 -12   6        6.66        8.08     11.66 o 
  -5 -12   6       27.78       24.50      7.98 o 
  -4 -12   6       54.86       32.43      6.47 o 
  -3 -12   6      268.44      245.65      9.20 o 
  -2 -12   6       63.85       41.73      6.84 o 
  -1 -12   6       54.22       62.63      9.15 o 
   0 -12   6     1090.41     1147.11     16.05 o 
   1 -12   6       61.58       56.11      6.09 o 
   2 -12   6     1075.99     1115.47     20.62 o 
   3 -12   6       92.56       88.06      6.41 o 
   4 -12   6        3.88        0.35     10.91 o 
   5 -12   6       51.89       60.87     13.02 o 
  -6 -11   6        0.05        0.12      3.52 o 
  -5 -11   6      163.25      154.19      7.42 o 
  -4 -11   6       19.69        9.17      7.11 o 
  -3 -11   6      303.59      315.95     13.72 o 
  -2 -11   6        8.30       12.11      9.02 o 
  -1 -11   6       54.77       39.05      8.80 o 
   0 -11   6       25.89       25.88      6.34 o 
   1 -11   6      138.21      129.06      6.56 o 
   2 -11   6        4.42        2.81      5.22 o 
   3 -11   6       26.58       19.42      6.00 o 
   4 -11   6      147.69      133.70      9.85 o 
   5 -11   6      198.47      186.48     11.96 o 
  -7 -10   6       22.64       26.04     19.00 o 
  -6 -10   6        0.33       -0.36      7.73 o 
  -5 -10   6      306.18      324.24      9.96 o 
  -4 -10   6      136.18      154.64      6.38 o 
  -3 -10   6       69.24       52.09      5.98 o 
  -2 -10   6        1.89        4.01      5.84 o 
  -1 -10   6        4.80        4.93      8.09 o 
   0 -10   6      180.88      174.37      4.74 o 
   1 -10   6      218.22      189.64     10.56 o 
   2 -10   6       61.61       68.70      3.34 o 
   3 -10   6      460.91      488.50     12.49 o 
   4 -10   6       11.14        7.79      5.65 o 
   5 -10   6       16.95       23.57     10.56 o 
   8 -10   6        4.53       -2.11      5.98 o 
  -7  -9   6        6.88        4.22     17.24 o 
  -6  -9   6      452.46      482.37     16.89 o 
  -5  -9   6      152.83      160.66      8.62 o 
  -4  -9   6      261.68      270.96      8.56 o 
  -3  -9   6       52.55       52.07      8.44 o 
  -2  -9   6      318.97      321.23     12.67 o 
  -1  -9   6       75.62       74.24      8.44 o 
   0  -9   6       42.06       42.78      3.92 o 
   1  -9   6       11.00        9.50      5.63 o 
   2  -9   6      767.23      794.50     11.85 o 
   3  -9   6      147.86      135.83      4.59 o 
   4  -9   6      281.12      296.31      5.54 o 
   5  -9   6      178.62      177.11      7.48 o 
   8  -9   6       11.35        5.28     30.61 o 
  -7  -8   6       54.84       68.09     11.80 o 
  -6  -8   6        5.75       11.26     12.67 o 
  -5  -8   6        6.26       -3.90      4.59 o 
  -4  -8   6      215.08      178.97      7.45 o 
  -3  -8   6      213.41      182.25      9.85 o 
  -2  -8   6      228.05      260.01     10.91 o 
  -1  -8   6     2462.49     2421.72     26.74 o 
   0  -8   6       57.41       53.48      8.09 o 
   1  -8   6      709.30      711.19      8.59 o 
   2  -8   6      321.66      315.46      6.34 o 
   3  -8   6      129.66      120.73      4.11 o 
   4  -8   6      144.80      130.79     12.84 o 
   5  -8   6        2.55       -1.11      3.17 o 
   6  -8   6       37.39       35.18     16.89 o 
   8  -8   6       31.56       32.02     28.85 o 
  -8  -7   6       27.57       27.09     22.17 o 
  -7  -7   6       53.56       62.82     11.05 o 
  -6  -7   6      152.94      141.79     11.61 o 
  -5  -7   6      317.81      269.01      9.31 o 
  -4  -7   6      136.63      132.00     12.14 o 
  -3  -7   6      649.08      669.60      6.95 o 
  -2  -7   6     3146.40     3103.24     29.91 o 
  -1  -7   6      538.48      603.41     13.72 o 
   0  -7   6     1357.46     1340.87     32.72 o 
   1  -7   6      600.21      678.81      7.90 o 
   2  -7   6      116.85      110.16      5.40 o 
   3  -7   6      112.43      116.97      3.69 o 
   4  -7   6        8.87        2.73      3.34 o 
   5  -7   6      109.81      102.46     13.02 o 
   6  -7   6       47.38       36.24     15.13 o 
   7  -7   6       61.81       66.15     17.59 o 
  -8  -6   6       25.58       22.52     22.17 o 
  -7  -6   6       82.06      119.27     15.83 o 
  -6  -6   6       50.52       51.37     12.67 o 
  -5  -6   6       21.42        8.58      6.09 o 
  -4  -6   6      457.73      463.22     10.07 o 
  -3  -6   6       10.82       11.51      3.21 o 
  -2  -6   6       64.64       62.20      2.03 o 
  -1  -6   6       75.39       69.66      7.39 o 
   0  -6   6      578.70      588.98     16.34 o 
   1  -6   6       57.01       51.18      2.20 o 
   2  -6   6      196.92      193.44      5.71 o 
   3  -6   6      279.42      284.28      8.21 o 
   4  -6   6       45.51       45.38      5.01 o 
   5  -6   6      104.84       80.96      5.88 o 
   6  -6   6       15.07       25.68     12.31 o 
   7  -6   6        6.90       12.31     19.70 o 
  -9  -5   6       43.99       47.85     29.20 o 
  -8  -5   6       12.34        8.09     20.76 o 
  -7  -5   6      205.11      226.59     15.83 o 
  -6  -5   6       93.90       87.61     10.56 o 
  -5  -5   6       79.71       71.42      8.80 o 
  -4  -5   6        7.19        5.03      4.90 o 
  -3  -5   6      297.45      300.00      5.04 o 
  -2  -5   6       68.22       64.74      2.89 o 
  -1  -5   6       31.59       24.13      1.99 o 
   0  -5   6      410.03      413.18      5.67 o 
   1  -5   6      166.67      156.93      3.52 o 
   2  -5   6      197.68      185.07      8.44 o 
   3  -5   6       14.72       16.49      2.12 o 
   4  -5   6      431.88      433.00      8.27 o 
   5  -5   6     1493.66     1477.38     26.04 o 
   6  -5   6        0.65       14.43     15.13 o 
   7  -5   6       27.30       26.39     19.70 o 
   8  -5   6        2.54       13.72     27.09 o 
  -9  -4   6       12.73       19.35     28.50 o 
  -8  -4   6       90.69      105.55     20.05 o 
  -7  -4   6       10.16       17.94     17.24 o 
  -6  -4   6      161.68      158.68     12.67 o 
  -5  -4   6      280.02      261.07     11.96 o 
  -4  -4   6      183.06      165.47      7.06 o 
  -3  -4   6       22.14       20.19      3.22 o 
  -2  -4   6       55.85       70.02      7.04 o 
  -1  -4   6       16.18       24.98      5.63 o 
   0  -4   6      513.41      487.89     10.17 o 
   1  -4   6      234.09      253.20      3.62 o 
   2  -4   6        3.99       10.56      5.98 o 
   3  -4   6        7.71        6.68      6.33 o 
   4  -4   6     1084.38     1003.80     20.05 o 
   5  -4   6        0.13       -1.06      1.76 o 
   6  -4   6      450.37      459.86     17.94 o 
   7  -4   6       36.35       32.02     17.24 o 
   8  -4   6        5.58       25.33     26.04 o 
  -9  -3   6       67.33       71.78     29.55 o 
  -8  -3   6        7.22       10.56     19.00 o 
  -7  -3   6      495.96      490.82     18.30 o 
  -6  -3   6      199.97      209.35     13.37 o 
  -5  -3   6       11.46        9.85      8.09 o 
  -4  -3   6      438.75      468.69      9.70 o 
  -3  -3   6       17.82       12.85      3.85 o 
  -2  -3   6     1059.40     1100.56     16.54 o 
  -1  -3   6     1949.26     2062.14     20.41 o 
   0  -3   6     3974.35     4140.86     18.30 o 
   1  -3   6     2857.39     2879.22     15.40 o 
   2  -3   6     2961.43     2963.21     24.98 o 
   3  -3   6        6.25        8.09      6.68 o 
   4  -3   6       89.77       90.07      8.44 o 
   5  -3   6      150.01      155.51     13.02 o 
   6  -3   6       75.62       68.96     14.78 o 
   7  -3   6        0.65        1.41     80.92 o 
   8  -3   6        7.73       18.30     25.68 o 
  -9  -2   6        2.63       -0.70      3.52 o 
  -8  -2   6        6.11       14.43     19.35 o 
  -7  -2   6      197.54      223.42     16.89 o 
  -6  -2   6      573.15      521.23     12.31 o 
  -5  -2   6      418.24      442.97     15.13 o 
  -4  -2   6      282.08      294.49     11.96 o 
  -3  -2   6     1201.21     1202.71     12.93 o 
  -2  -2   6     1799.96     1781.37     19.70 o 
  -1  -2   6     2682.13     2898.82     22.87 o 
   0  -2   6      495.05      643.94     21.64 o 
   1  -2   6     3316.36     3398.62     17.77 o 
   2  -2   6       15.29        8.44      3.87 o 
   3  -2   6     1912.36     1916.83     22.87 o 
   4  -2   6      136.15      126.31     10.91 o 
   5  -2   6      198.84      184.72     13.37 o 
   6  -2   6      330.66      305.75     14.43 o 
   7  -2   6       14.77       13.37     13.72 o 
   8  -2   6       21.25       19.00     23.22 o 
  -9  -1   6        5.59       15.13     29.55 o 
  -8  -1   6        0.38        2.81     49.61 o 
  -7  -1   6        7.88       -1.41      8.44 o 
  -6  -1   6      555.15      523.19     17.59 o 
  -5  -1   6      215.20      185.42     11.26 o 
  -4  -1   6       71.50       54.18      8.80 o 
  -3  -1   6      140.53      131.60      5.72 o 
  -2  -1   6      301.71      262.89      6.34 o 
  -1  -1   6      468.62      507.71      9.85 o 
   0  -1   6       88.05       94.30      3.23 o 
   1  -1   6     1124.93     1130.80     11.26 o 
   2  -1   6      474.32      484.49     11.26 o 
   3  -1   6      103.93      102.74      7.74 o 
   4  -1   6      979.77      967.56     19.70 o 
   5  -1   6      110.79       88.66      9.50 o 
   6  -1   6      257.53      237.49     15.13 o 
   7  -1   6        1.21        8.44     14.07 o 
   8  -1   6      106.65      111.89     20.41 o 
  -9   0   6        0.09        3.17     30.96 o 
  -8   0   6        0.01       12.67     20.76 o 
  -7   0   6       13.20       15.83     16.18 o 
  -6   0   6        0.75        3.87     12.31 o 
  -5   0   6     1182.00     1128.35     21.81 o 
  -4   0   6        1.06        3.87      7.74 o 
  -3   0   6      387.45      369.43     11.61 o 
  -2   0   6        1.44        1.76      3.73 o 
  -1   0   6     2134.56     2144.69     24.63 o 
   0   0   6       11.28       12.96      2.50 o 
   1   0   6      101.02      121.51      6.68 o 
   2   0   6        7.95        8.84      2.22 o 
   3   0   6      640.73      636.35     10.20 o 
   4   0   6        0.09       10.74      6.70 o 
   5   0   6       12.27        7.39     11.26 o 
   6   0   6        0.07        1.76     14.43 o 
   7   0   6      120.93      133.35     16.89 o 
   8   0   6        2.30       13.02     24.98 o 
  -9   1   6        5.59        4.22     26.74 o 
  -8   1   6        0.39        5.63     20.41 o 
  -7   1   6        7.89       13.02     16.89 o 
  -6   1   6      555.54      521.78     18.30 o 
  -5   1   6      215.17      222.62      9.60 o 
  -4   1   6       71.45       66.78      2.98 o 
  -3   1   6      140.78      124.90      8.44 o 
  -2   1   6      301.30      287.45      9.50 o 
  -1   1   6      468.05      540.51      6.98 o 
   0   1   6       86.86       95.22      4.67 o 
   1   1   6     1124.34     1127.86      7.42 o 
   2   1   6      475.03      492.74      4.31 o 
   3   1   6      104.11      105.22      5.46 o 
   4   1   6      980.03      981.58     11.24 o 
   5   1   6      110.84       96.11      7.51 o 
   6   1   6      257.49      231.86     15.48 o 
   7   1   6        1.17       -1.06      3.87 o 
   8   1   6      106.53      117.51     20.05 o 
  -9   2   6        2.67       13.02     26.04 o 
  -8   2   6        6.03        4.22     21.46 o 
  -7   2   6      197.37      213.92     15.48 o 
  -6   2   6      572.70      548.17     19.00 o 
  -5   2   6      418.14      483.32     17.94 o 
  -4   2   6      282.38      304.92      9.50 o 
  -3   2   6     1200.63     1209.98     18.65 o 
  -2   2   6     1800.94     1772.22     19.70 o 
  -1   2   6     2683.73     2853.47     27.62 o 
   0   2   6      494.34      627.25      8.62 o 
   1   2   6     3317.49     3408.06     27.62 o 
   2   2   6       14.75       16.53      1.66 o 
   3   2   6     1912.45     1950.07     16.79 o 
   4   2   6      136.29      136.93     11.79 o 
   5   2   6      198.72      185.57     10.20 o 
   6   2   6      330.73      320.00     11.94 o 
   7   2   6       14.75       18.65     16.89 o 
   8   2   6       21.28       20.41     25.33 o 
  -9   3   6       67.23       61.57     30.96 o 
  -8   3   6        7.26       21.46     21.46 o 
  -7   3   6      495.96      489.06     19.00 o 
  -6   3   6      200.10      224.55      7.24 o 
  -5   3   6       11.72       15.08      5.38 o 
  -4   3   6      438.31      449.42     10.07 o 
  -3   3   6       18.43       22.17      7.04 o 
  -2   3   6     1059.00     1044.62     15.48 o 
  -1   3   6     1948.17     2061.95     10.48 o 
   0   3   6     3976.18     4123.92     16.29 o 
   1   3   6     2857.13     2873.49     22.87 o 
   2   3   6     2962.14     2912.37     18.66 o 
   3   3   6        6.26        9.29      3.73 o 
   4   3   6       89.87       98.00      3.01 o 
   5   3   6      150.25      164.11      8.92 o 
   6   3   6       75.48       69.47      9.71 o 
   7   3   6        0.71        5.11     13.27 o 
   8   3   6        7.70        7.74     22.87 o 
  -8   4   6       90.80      101.33     20.05 o 
  -7   4   6       10.19       19.70     13.37 o 
  -6   4   6      161.71      163.97      7.60 o 
  -5   4   6      280.37      266.87      7.03 o 
  -4   4   6      183.19      151.64     11.26 o 
  -3   4   6       22.03       20.76      7.04 o 
  -2   4   6       55.96       68.61      5.63 o 
  -1   4   6       16.22       23.22      4.57 o 
   0   4   6      512.68      467.45      6.86 o 
   1   4   6      233.57      239.96      8.80 o 
   2   4   6        4.19        5.20      3.45 o 
   3   4   6        7.71       11.13      3.78 o 
   4   4   6     1084.58     1063.20     15.04 o 
   5   4   6        0.13        2.21      6.28 o 
   6   4   6      450.28      489.80     13.54 o 
   7   4   6       36.37       32.42     11.69 o 
   8   4   6        5.56        2.81     20.76 o 
  -8   5   6       12.31        9.85     23.93 o 
  -7   5   6      205.11      216.03     14.78 o 
  -6   5   6       94.05       96.06      8.33 o 
  -5   5   6       79.67       70.37     11.26 o 
  -4   5   6        7.10        4.22      7.39 o 
  -3   5   6      297.34      309.19      7.92 o 
  -2   5   6       68.55       62.28      6.68 o 
  -1   5   6       31.76       21.46      4.57 o 
   0   5   6      409.34      387.38      7.74 o 
   1   5   6      166.89      161.61      6.33 o 
   2   5   6      197.48      198.62      6.47 o 
   3   5   6       14.78       14.00      3.38 o 
   4   5   6      431.83      465.54      6.43 o 
   5   5   6     1493.43     1480.51     15.22 o 
   6   5   6        0.67        3.57      9.94 o 
   7   5   6       27.31       22.93     14.40 o 
   8   5   6        2.52        9.00     16.15 o 
  -8   6   6       25.52       36.59     23.93 o 
  -7   6   6       81.91       86.90     14.43 o 
  -6   6   6       50.39       47.76      8.62 o 
  -5   6   6       21.20       15.48     11.96 o 
  -4   6   6      458.11      444.91      5.84 o 
  -3   6   6       11.11       10.56      5.98 o 
  -2   6   6       65.12       62.40      5.34 o 
  -1   6   6       76.48       84.09      5.98 o 
   0   6   6      578.78      554.85      9.15 o 
   1   6   6       56.83       58.23      2.70 o 
   2   6   6      196.50      198.68      3.23 o 
   3   6   6      279.11      281.89      2.97 o 
   4   6   6       45.61       47.47      7.04 o 
   5   6   6      104.86       81.57      8.45 o 
   6   6   6       15.13       30.41     11.07 o 
   7   6   6        7.00        3.41     11.32 o 
   8   6   6        2.42       -0.82      3.30 o 
  -8   7   6       27.65       38.35     21.11 o 
  -7   7   6       53.71       47.15     15.13 o 
  -6   7   6      153.10      126.31     13.02 o 
  -5   7   6      318.11      271.62     15.13 o 
  -4   7   6      136.47      135.47     12.67 o 
  -3   7   6      648.82      697.35     15.48 o 
  -2   7   6     3145.09     3121.54     27.44 o 
  -1   7   6      537.84      580.54     11.61 o 
   0   7   6     1357.43     1349.82     10.91 o 
   1   7   6      599.93      690.25     36.24 o 
   2   7   6      116.83      113.39      4.36 o 
   3   7   6      112.63      109.72      3.10 o 
   4   7   6        9.00       -0.62      4.40 o 
   5   7   6      109.86       98.80      9.85 o 
   6   7   6       47.37       41.96      9.94 o 
   7   7   6       61.73       59.38     14.05 o 
   8   7   6       74.74       98.97     17.28 o 
  -8   8   6       30.40       15.48     23.22 o 
  -7   8   6       54.77       42.57     17.59 o 
  -6   8   6        5.79        7.04     16.18 o 
  -5   8   6        6.00        3.87     11.26 o 
  -4   8   6      215.04      174.87     10.56 o 
  -3   8   6      213.43      186.48     10.56 o 
  -2   8   6      228.50      224.47      9.85 o 
  -1   8   6     2461.75     2447.06     21.81 o 
   0   8   6       57.52       55.94      4.93 o 
   1   8   6      709.35      740.70     21.11 o 
   3   8   6      129.71      121.03     10.20 o 
   4   8   6      144.61      141.09      7.95 o 
   5   8   6        2.51       -2.93      4.55 o 
   6   8   6       37.42       24.09     10.64 o 
   7   8   6      212.19      216.16     15.17 o 
   8   8   6       31.59       36.27     18.41 o 
  -8   9   6        0.73       14.07     26.39 o 
  -7   9   6        6.86        7.74     20.05 o 
  -6   9   6      452.44      455.63     18.30 o 
  -5   9   6      152.76      136.16     11.61 o 
  -4   9   6      261.59      263.53     13.72 o 
  -3   9   6       52.44       48.91      8.44 o 
  -2   9   6      318.20      309.97     11.26 o 
  -1   9   6       75.96       90.42      7.04 o 
   0   9   6       41.79       35.18      4.57 o 
   1   9   6       10.73       10.72      2.52 o 
   3   9   6      148.01      140.38     10.20 o 
   4   9   6      281.41      273.58     10.91 o 
   5   9   6      178.47      178.69      9.38 o 
   6   9   6       45.61       44.71     11.84 o 
   7   9   6        0.14       13.80     15.40 o 
   8   9   6       11.43       15.48     30.26 o 
  -8  10   6        9.19       10.20     29.20 o 
  -7  10   6       22.67       15.13     22.52 o 
  -6  10   6        0.33        0.00      6.68 o 
  -5  10   6      306.25      301.18     15.83 o 
  -4  10   6      136.28      135.46     12.31 o 
  -3  10   6       69.16       48.91      8.09 o 
  -2  10   6        1.99        0.00      3.52 o 
  -1  10   6        4.85        2.46      6.33 o 
   0  10   6      180.89      182.61      6.68 o 
   3  10   6      460.96      458.10     14.78 o 
   4  10   6       11.41       10.03      6.72 o 
   5  10   6       16.91       17.47      8.90 o 
   6  10   6        6.68       13.02     12.69 o 
   7  10   6       13.46       21.57     14.87 o 
   8  10   6        4.54        2.11     27.44 o 
  -7  11   6       41.66       40.81     24.28 o 
  -6  11   6        0.05        2.81     29.91 o 
  -5  11   6      163.10      149.18     15.48 o 
  -4  11   6       19.80       11.26     10.91 o 
  -3  11   6      303.06      294.49     12.31 o 
  -2  11   6        8.56        4.22      7.74 o 
  -1  11   6       54.96       30.61      6.68 o 
   0  11   6       26.07       32.37      5.63 o 
   3  11   6       26.59       18.65      8.44 o 
   4  11   6      147.55      132.64     10.56 o 
   5  11   6      198.40      190.44     10.31 o 
   6  11   6        0.29       -0.26      2.39 o 
   7  11   6       52.59       55.85     18.54 o 
  -7  12   6       16.28       35.89     23.93 o 
  -6  12   6        6.66       10.56     20.41 o 
  -5  12   6       27.83       28.85     16.54 o 
  -4  12   6       54.74       39.41     11.61 o 
  -3  12   6      268.72      258.96     13.02 o 
  -2  12   6       63.83       47.50      8.80 o 
  -1  12   6       54.16       56.29      7.39 o 
   0  12   6     1090.42     1114.63     13.72 o 
   3  12   6       92.53       80.22      9.85 o 
   4  12   6        3.79        3.87     11.96 o 
   5  12   6       51.92       57.67     10.48 o 
   6  12   6       52.72       55.89     11.06 o 
   7  12   6        1.15        6.03     17.26 o 
  -7  13   6       77.47       68.26     21.11 o 
  -6  13   6      171.22      144.96     19.00 o 
  -5  13   6       39.29       32.72     16.54 o 
  -4  13   6       67.12       57.35     14.07 o 
  -3  13   6      636.22      616.07     17.59 o 
  -2  13   6       15.61        8.44      9.15 o 
  -1  13   6       35.80       35.54      8.09 o 
   3  13   6      390.34      369.79     14.07 o 
   4  13   6      270.91      261.07     13.72 o 
   5  13   6      232.59      209.77     11.07 o 
   6  13   6        1.46        0.28      7.37 o 
   7  13   6       36.00       52.78     27.09 o 
  -7  14   6        8.81        9.15     27.44 o 
  -6  14   6        0.00        1.41      3.87 o 
  -5  14   6       30.50       33.78     15.48 o 
  -4  14   6       73.48       68.96     15.48 o 
  -3  14   6       76.20       71.42     11.61 o 
  -2  14   6       58.92       65.09      9.85 o 
   3  14   6       46.96       58.05      9.85 o 
   4  14   6      167.42      151.29     11.61 o 
   5  14   6       16.60       20.30     12.25 o 
   6  14   6       86.39       97.24     12.91 o 
   7  14   6        6.93        8.80     29.91 o 
  -6  15   6       79.62       75.29     21.46 o 
  -5  15   6        0.64       -3.87      8.09 o 
  -4  15   6        4.21       19.00     16.18 o 
  -3  15   6        7.11        8.44     13.72 o 
   3  15   6        2.32        4.57     10.91 o 
   4  15   6      136.12      115.40     12.67 o 
   5  15   6        9.93       12.67     16.54 o 
   6  15   6       15.75       19.93     14.13 o 
  -5  16   6       76.65       86.55     21.46 o 
  -4  16   6       66.18       23.22     16.54 o 
   3  16   6      184.90      174.16     13.72 o 
   4  16   6       16.27       12.67     14.43 o 
   5  16   6        2.02        2.46     19.35 o 
   6  16   6        0.80        7.46     17.23 o 
   3  17   6      169.58      141.44     13.72 o 
   4  17   6       36.90       32.37     17.59 o 
   5  17   6       43.10       48.55     21.11 o 
   3  18   6      252.57      225.18     16.54 o 
   4  18   6        6.15        5.28     17.94 o 
   2  19   6       26.34       15.83     16.54 o 
   3  19   6       27.79       25.33     17.24 o 
   2  20   6        2.69        7.04     18.30 o 
  -2 -22   7       27.30       28.85     28.85 o 
  -1 -22   7        3.77        7.58     18.53 o 
   0 -22   7        1.25        9.47     19.33 o 
   1 -22   7       13.19        9.15     26.04 o 
   2 -22   7      130.12      122.44     27.44 o 
  -4 -21   7       43.54       41.17     28.85 o 
  -3 -21   7        5.58       21.46     23.57 o 
  -2 -21   7       41.74       32.12     16.74 o 
  -1 -21   7       17.76       18.72     17.91 o 
   0 -21   7       29.92       28.97     18.35 o 
   1 -21   7        1.89       12.90     14.16 o 
   2 -21   7       24.57       37.57     18.37 o 
   3 -21   7       56.60       49.26     30.61 o 
  -4 -20   7        0.04       -3.17     10.20 o 
  -3 -20   7        2.60        8.06     22.95 o 
  -2 -20   7       16.53       14.40     14.37 o 
  -1 -20   7       13.55       15.28     14.17 o 
   0 -20   7       67.16       61.24     11.69 o 
   1 -20   7       39.72       25.75     12.43 o 
   2 -20   7        5.89        7.59     15.02 o 
   3 -20   7       60.62       49.61     26.39 o 
   4 -20   7       67.98       72.48     26.39 o 
  -5 -19   7       19.67       20.76     28.15 o 
  -4 -19   7       44.24       26.50     15.30 o 
  -3 -19   7       34.29       31.40     15.30 o 
  -2 -19   7       22.93       25.22     13.19 o 
  -1 -19   7      136.76      173.75     12.68 o 
   0 -19   7        4.70       11.01      9.94 o 
   1 -19   7        5.96        0.83      5.17 o 
   2 -19   7       83.51       83.89     14.87 o 
   3 -19   7        4.51        1.76     32.72 o 
   4 -19   7        4.54       -3.17     12.67 o 
  -5 -18   7        1.15       -0.35      1.06 o 
  -4 -18   7       14.58       26.04     21.81 o 
  -3 -18   7      269.49      268.64     13.68 o 
  -2 -18   7        5.58       14.15     10.72 o 
  -1 -18   7       49.74       52.84     12.06 o 
   0 -18   7       60.77       64.72     10.02 o 
   1 -18   7      154.89      153.70     12.68 o 
   2 -18   7       29.79       34.47     11.55 o 
   3 -18   7       45.76       31.31     21.46 o 
   4 -18   7       25.53       35.89     22.52 o 
  -6 -17   7       29.65       32.02     27.09 o 
  -5 -17   7       67.77       83.03     21.46 o 
  -4 -17   7       46.64       48.91     18.65 o 
  -3 -17   7        7.41        8.09     17.59 o 
  -2 -17   7       46.89       44.82     11.57 o 
  -1 -17   7       70.43       67.10     10.94 o 
   0 -17   7       34.41       33.39      9.00 o 
   1 -17   7       29.88       24.88     10.06 o 
   2 -17   7      139.48      151.85     11.32 o 
   3 -17   7       73.08       50.67     16.18 o 
   4 -17   7       51.78       45.74     21.11 o 
  -6 -16   7       36.80       28.50     24.28 o 
  -5 -16   7        2.76        0.70     21.11 o 
  -4 -16   7       19.88       18.81     10.94 o 
  -3 -16   7       29.75       32.02     15.13 o 
  -2 -16   7        9.27        9.50     14.43 o 
  -1 -16   7        3.23        1.00      8.08 o 
   0 -16   7        4.02        0.68      4.06 o 
   1 -16   7       98.49       91.69     10.20 o 
   2 -16   7        7.34        8.87     10.06 o 
   3 -16   7       12.82       -0.14     14.31 o 
   4 -16   7        6.99        1.41     17.59 o 
  -6 -15   7       23.70       27.80     20.76 o 
  -5 -15   7        7.14        8.44     19.00 o 
  -4 -15   7      162.08      135.42     10.66 o 
  -3 -15   7        1.38        1.06     12.31 o 
  -2 -15   7      100.63      113.64     11.96 o 
  -1 -15   7       10.86       16.54      9.50 o 
   0 -15   7       69.18       70.01      6.92 o 
   1 -15   7        3.72        3.92      8.06 o 
   2 -15   7       39.67       21.67      8.92 o 
   3 -15   7       13.10       13.02      9.96 o 
   4 -15   7       65.11       71.42     17.24 o 
  -6 -14   7       19.74       30.26     20.05 o 
  -5 -14   7        1.20        2.28     11.32 o 
  -4 -14   7      126.16      125.89     12.84 o 
  -3 -14   7      207.27      171.35     13.37 o 
  -2 -14   7      203.83      204.77     13.02 o 
  -1 -14   7       45.61       41.17      9.50 o 
   0 -14   7       33.79       40.18      6.70 o 
   1 -14   7       39.60       33.60      7.59 o 
   2 -14   7      255.62      222.95     12.31 o 
   3 -14   7      304.18      286.40     15.13 o 
   4 -14   7       21.21       24.28     15.48 o 
  -6 -13   7       72.35       65.79     18.30 o 
  -5 -13   7      167.86      194.39      9.94 o 
  -4 -13   7       94.96       99.38      9.20 o 
  -3 -13   7        1.05        3.52     12.31 o 
  -2 -13   7      111.43      130.53     11.61 o 
  -1 -13   7      208.57      227.99     13.37 o 
   0 -13   7      504.83      518.26     12.56 o 
   1 -13   7        7.78        5.40      7.51 o 
   2 -13   7        7.88       10.74      7.60 o 
   3 -13   7      613.46      600.94     17.94 o 
   4 -13   7       25.70       23.22     13.72 o 
  -6 -12   7      189.73      199.91     16.01 o 
  -5 -12   7        8.15        3.23     10.19 o 
  -4 -12   7       72.98       72.67      8.70 o 
  -3 -12   7        3.19        2.11     11.61 o 
  -2 -12   7      155.52      151.64     11.96 o 
  -1 -12   7       21.11       25.68      9.50 o 
   0 -12   7       97.10      101.33     10.91 o 
   1 -12   7        8.28        4.77      6.09 o 
   2 -12   7       88.82       79.16      6.20 o 
   3 -12   7       26.13       27.79      6.95 o 
   4 -12   7      230.22      241.01     12.31 o 
  -6 -11   7       63.67       62.23     11.57 o 
  -5 -11   7      236.60      233.35      9.77 o 
  -4 -11   7        6.32        2.08      7.83 o 
  -3 -11   7       60.53       49.26     10.20 o 
  -2 -11   7        2.32        0.35      9.50 o 
  -1 -11   7      336.66      350.08     14.43 o 
   0 -11   7       25.76       22.87      7.04 o 
   1 -11   7      121.05      106.61      9.15 o 
   2 -11   7       16.27       17.43      6.06 o 
   3 -11   7      266.09      285.90     18.30 o 
   4 -11   7       30.51       30.26     11.26 o 
  -7 -10   7        8.70       11.26     19.35 o 
  -6 -10   7       40.48       54.31     10.95 o 
  -5 -10   7       17.08       13.84      8.45 o 
  -4 -10   7      128.23      100.36      7.59 o 
  -3 -10   7       10.26       16.18      7.74 o 
  -2 -10   7      347.14      347.27     14.07 o 
  -1 -10   7       80.41       66.50      9.50 o 
   0 -10   7      129.39      128.42     10.91 o 
   1 -10   7     1203.95     1259.55     11.61 o 
   2 -10   7       99.20       89.60      4.54 o 
   3 -10   7      220.47      224.18     13.02 o 
   4 -10   7      557.97      568.58     16.89 o 
  -7  -9   7        5.24        9.85     19.35 o 
  -6  -9   7       73.06       80.35     10.44 o 
  -5  -9   7      198.54      196.79      9.50 o 
  -4  -9   7      495.02      461.91     10.94 o 
  -3  -9   7       41.04       33.07      8.09 o 
  -2  -9   7      469.32      510.17     15.13 o 
  -1  -9   7     1389.93     1393.99     22.87 o 
   0  -9   7     1577.76     1555.49     23.57 o 
   1  -9   7      451.65      485.51      8.47 o 
   2  -9   7      539.21      525.24      7.12 o 
   3  -9   7       19.42       18.09      4.34 o 
   4  -9   7       90.79       66.75      6.81 o 
   5  -9   7       18.89        4.93     12.31 o 
   6  -9   7       51.59       53.48     19.00 o 
  -8  -8   7        1.93        4.93     25.68 o 
  -7  -8   7       97.02       96.76     18.30 o 
  -6  -8   7       37.20       12.31     14.43 o 
  -5  -8   7       60.35       56.05      7.74 o 
  -4  -8   7       81.02       79.80      9.68 o 
  -3  -8   7      266.93      275.49     12.31 o 
  -2  -8   7       78.17       68.61      7.39 o 
  -1  -8   7      140.20      139.68      8.80 o 
   0  -8   7      360.43      356.84     13.19 o 
   1  -8   7     1267.93     1308.90     32.90 o 
   2  -8   7       84.90       79.52      4.08 o 
   3  -8   7      490.97      470.72      6.54 o 
   4  -8   7       91.51       71.67      6.33 o 
   5  -8   7      201.87      219.90     14.43 o 
   6  -8   7        2.58        2.46     17.59 o 
   7  -8   7        9.56       13.37     20.41 o 
  -8  -7   7       14.98        5.63     25.68 o 
  -7  -7   7       23.95       27.80     17.59 o 
  -6  -7   7      177.06      183.31     14.07 o 
  -5  -7   7       24.19       24.15      6.70 o 
  -4  -7   7      489.61      484.60     10.91 o 
  -3  -7   7       84.90       74.55      2.66 o 
  -2  -7   7      128.90      143.55      9.15 o 
  -1  -7   7        1.75        5.06      2.81 o 
   0  -7   7      835.81      818.81     23.57 o 
   1  -7   7       24.87       20.05      3.17 o 
   2  -7   7      493.89      460.21     11.61 o 
   3  -7   7      102.32      103.31      3.74 o 
   4  -7   7        4.32       -0.91      5.98 o 
   5  -7   7      229.66      260.01     15.13 o 
   6  -7   7       49.63       53.48     14.78 o 
   7  -7   7        3.89       11.96     22.87 o 
  -8  -6   7       27.89       28.50     23.57 o 
  -7  -6   7        1.35       -0.31      1.06 o 
  -6  -6   7       28.36       34.48     11.61 o 
  -5  -6   7      304.74      298.06      9.81 o 
  -4  -6   7       28.87       17.94      5.41 o 
  -3  -6   7       62.08       58.12      3.60 o 
  -2  -6   7        2.06        3.61      2.34 o 
  -1  -6   7      226.13      229.17      6.51 o 
   0  -6   7      800.54      785.16     19.62 o 
   1  -6   7       39.34       45.09      2.48 o 
   2  -6   7        1.42        7.04      6.33 o 
   3  -6   7      540.85      567.18     30.96 o 
   4  -6   7      315.99      289.21     13.37 o 
   5  -6   7      223.42      218.14     14.07 o 
   6  -6   7        2.87        1.76     14.78 o 
   7  -6   7       94.84       84.44     17.24 o 
   8  -6   7       69.52       84.09     23.57 o 
  -9  -5   7      123.77      151.64     32.72 o 
  -8  -5   7        4.50        0.70     22.52 o 
  -7  -5   7       12.39       10.06     12.55 o 
  -6  -5   7       64.19       39.76     13.37 o 
  -5  -5   7      776.61      721.57     13.31 o 
  -4  -5   7      104.40      114.54      6.84 o 
  -3  -5   7        9.21        2.72      2.64 o 
  -2  -5   7       22.77       16.54      5.63 o 
  -1  -5   7     4614.91     4553.02     61.57 o 
   0  -5   7     1274.58     1405.23     10.67 o 
   1  -5   7     1406.13     1560.63     18.71 o 
   2  -5   7        8.76        9.15      5.63 o 
   3  -5   7      573.01      563.83     16.54 o 
   4  -5   7       34.38       19.70      9.85 o 
   5  -5   7        1.69        0.70      7.04 o 
   6  -5   7       53.21       30.96     16.54 o 
   7  -5   7        1.42        2.46     20.05 o 
   8  -5   7        7.36       12.67     23.57 o 
  -9  -4   7        1.08        1.06      4.57 o 
  -8  -4   7        2.54       -3.17      7.39 o 
  -7  -4   7      104.45       94.29     15.13 o 
  -6  -4   7      111.97      124.20     11.26 o 
  -5  -4   7       72.10       72.83     10.56 o 
  -4  -4   7       31.69       22.75      5.59 o 
  -3  -4   7       70.62       67.60      4.01 o 
  -2  -4   7      248.71      253.68     10.20 o 
  -1  -4   7      516.16      579.48     13.02 o 
   0  -4   7      392.88      404.64      5.97 o 
   1  -4   7      198.45      205.94      3.92 o 
   2  -4   7      429.39      459.82      8.21 o 
   3  -4   7      241.18      262.98      5.28 o 
   4  -4   7     1570.43     1472.46     23.22 o 
   5  -4   7        7.25        3.87     11.26 o 
   6  -4   7       36.39       39.76     12.31 o 
   7  -4   7        1.02       23.57     20.76 o 
   8  -4   7      100.35      100.27     22.17 o 
  -9  -3   7        9.69       13.72     28.50 o 
  -8  -3   7       17.48       10.20     23.57 o 
  -7  -3   7        2.00        0.70     26.39 o 
  -6  -3   7       14.71       24.28     11.61 o 
  -5  -3   7     1258.73     1247.63     23.22 o 
  -4  -3   7        9.54        6.90      4.68 o 
  -3  -3   7       21.30       24.98      5.22 o 
  -2  -3   7      120.65      116.11      8.09 o 
  -1  -3   7     1044.32     1090.71     16.18 o 
   0  -3   7     1072.13     1154.69     10.06 o 
   1  -3   7     1139.84     1217.31     19.70 o 
   2  -3   7       95.92       99.57      7.39 o 
   3  -3   7      710.97      732.53     15.83 o 
   4  -3   7      161.59      151.29     11.61 o 
   5  -3   7       23.77       17.94     12.31 o 
   6  -3   7      296.59      280.07     16.89 o 
   7  -3   7       25.62       26.04     20.05 o 
   8  -3   7       27.16       35.18     21.81 o 
  -9  -2   7       97.29      117.87     27.44 o 
  -8  -2   7       10.44        4.57     23.22 o 
  -7  -2   7       49.19       54.54     15.48 o 
  -6  -2   7      132.33      118.22     12.31 o 
  -5  -2   7       25.97       16.89      8.44 o 
  -4  -2   7      229.80      235.38     11.61 o 
  -3  -2   7      123.39      122.63      6.47 o 
  -2  -2   7       92.70       84.28      5.10 o 
  -1  -2   7      104.91      110.13      7.04 o 
   0  -2   7       22.96       18.71      3.23 o 
   1  -2   7       45.24       46.22      3.60 o 
   2  -2   7       47.07       47.50      6.33 o 
   3  -2   7       28.04       21.87      5.59 o 
   4  -2   7     1241.61     1263.46     22.52 o 
   5  -2   7      544.30      548.17     17.94 o 
   6  -2   7       52.03       41.52     13.37 o 
   7  -2   7      165.58      183.66     19.70 o 
   8  -2   7        7.77       25.33     24.98 o 
  -9  -1   7        9.88       16.89     28.50 o 
  -8  -1   7      155.50      154.46     19.70 o 
  -7  -1   7        8.48        5.63     97.81 o 
  -6  -1   7      746.71      705.23     14.55 o 
  -5  -1   7       53.23       40.46      9.50 o 
  -4  -1   7      377.97      335.30     11.96 o 
  -3  -1   7      206.54      203.30      9.68 o 
  -2  -1   7      604.88      627.78      9.20 o 
  -1  -1   7      129.91      127.37      6.33 o 
   0  -1   7     8788.38     9852.64     46.79 o 
   1  -1   7      253.54      256.43      5.46 o 
   2  -1   7       98.40       92.58      4.48 o 
   3  -1   7       30.30       31.31      7.39 o 
   4  -1   7      210.00      206.18     12.67 o 
   5  -1   7       88.84       87.26      9.85 o 
   6  -1   7       12.69       29.20     11.96 o 
   7  -1   7        7.55       15.48     19.70 o 
   8  -1   7       15.30       30.61     27.09 o 
  -9   0   7      148.49      133.35     30.26 o 
  -8   0   7        3.09        7.39     22.52 o 
  -7   0   7       26.50       40.46     15.48 o 
  -6   0   7        2.22       18.77      9.31 o 
  -5   0   7       40.18       32.72     10.20 o 
  -4   0   7        2.50        4.22      6.68 o 
  -3   0   7       67.55       71.78      7.74 o 
  -2   0   7       25.37       26.07      1.59 o 
  -1   0   7      619.68      713.68     18.65 o 
   0   0   7      574.61      641.03     14.43 o 
   1   0   7     2799.94     2637.70     22.52 o 
   2   0   7       30.51       31.57      2.60 o 
   3   0   7     1027.80      972.84     17.94 o 
   4   0   7        1.10       -0.81      5.10 o 
   5   0   7      938.35      882.77     21.81 o 
   6   0   7        2.40        5.98     13.72 o 
   7   0   7      220.82      222.36     20.05 o 
   8   0   7        1.08        0.00     21.46 o 
  -9   1   7        9.93       11.61     31.31 o 
  -8   1   7      155.46      151.29     21.46 o 
  -7   1   7        8.51        2.81     14.78 o 
  -6   1   7      746.84      709.66     20.76 o 
  -5   1   7       53.09       53.48      9.50 o 
  -4   1   7      377.28      332.84     11.96 o 
  -3   1   7      207.05      197.73      9.50 o 
  -2   1   7      604.41      634.02     11.79 o 
  -1   1   7      129.76      136.32      3.40 o 
   0   1   7     8787.29     9383.96     37.30 o 
   1   1   7      253.22      254.48      7.07 o 
   2   1   7       99.41      100.41      2.86 o 
   3   1   7       29.93       27.45      2.98 o 
   4   1   7      210.09      205.17      7.95 o 
   5   1   7       88.76       77.90      8.56 o 
   6   1   7       12.90       11.26     13.72 o 
   7   1   7        7.45       13.72     17.94 o 
   8   1   7       15.34       24.28     26.39 o 
  -8   2   7       10.49       10.20     23.22 o 
  -7   2   7       49.35       40.81     16.89 o 
  -6   2   7      132.14      128.42     11.96 o 
  -5   2   7       26.04       24.19      4.04 o 
  -4   2   7      230.15      249.80     14.60 o 
  -3   2   7      122.45      123.85      9.15 o 
  -2   2   7       92.87       95.00      6.33 o 
  -1   2   7      105.24      111.53      7.04 o 
   0   2   7       22.73       14.79      3.10 o 
   1   2   7       45.93       44.08      3.30 o 
   2   2   7       47.20       44.06      2.21 o 
   3   2   7       27.92       26.36      2.46 o 
   4   2   7     1241.77     1319.74     33.07 o 
   5   2   7      544.37      529.00     11.94 o 
   6   2   7       51.82       42.57      8.96 o 
   7   2   7      165.72      179.44     17.59 o 
   8   2   7        7.70       10.91     20.76 o 
  -8   3   7       17.45        7.04     20.05 o 
  -7   3   7        1.89        0.00      0.70 o 
  -6   3   7       14.66       13.72     13.02 o 
  -5   3   7     1258.85     1211.74     23.93 o 
  -4   3   7        9.78        7.04      8.80 o 
  -3   3   7       21.33       19.00      7.74 o 
  -2   3   7      120.69      109.07      7.39 o 
  -1   3   7     1044.26     1093.47     23.05 o 
   0   3   7     1073.01     1151.04     22.34 o 
   1   3   7     1139.91     1192.84      8.78 o 
   2   3   7       95.60       95.71      2.84 o 
   3   3   7      711.77      722.61     11.69 o 
   4   3   7      161.53      148.01      3.39 o 
   5   3   7       24.22       17.98      7.86 o 
   6   3   7      296.60      267.68     13.02 o 
   7   3   7       25.56       30.41     12.59 o 
   8   3   7       27.27       34.48     26.39 o 
  -8   4   7        2.53        7.04     24.63 o 
  -7   4   7      104.55       87.26     19.00 o 
  -6   4   7      111.93      120.68     15.13 o 
  -5   4   7       72.28       71.72      6.86 o 
  -4   4   7       31.91       21.06      6.70 o 
  -3   4   7       70.61       65.09      8.44 o 
  -2   4   7      249.11      240.08      3.30 o 
  -1   4   7      515.32      558.45     13.90 o 
   0   4   7      390.95      382.83     14.60 o 
   1   4   7      198.60      200.55      8.09 o 
   2   4   7      429.56      449.40      9.08 o 
   3   4   7      240.60      257.80      5.41 o 
   4   4   7     1570.72     1496.32     17.29 o 
   5   4   7        7.22        2.21      3.13 o 
   6   4   7       36.34       34.97     11.55 o 
   7   4   7        1.02        4.86     14.48 o 
   8   4   7      100.25       91.48     27.80 o 
  -8   5   7        4.47        8.09     24.28 o 
  -7   5   7       12.47       13.02     19.70 o 
  -6   5   7       64.00       35.18     13.37 o 
  -5   5   7      776.60      712.13     18.65 o 
  -4   5   7      104.64       99.57      9.50 o 
  -3   5   7        9.13        7.04      7.74 o 
  -2   5   7       22.82       21.81      6.33 o 
  -1   5   7     4615.24     4602.79     29.91 o 
   0   5   7     1275.09     1402.15     10.82 o 
   1   5   7     1405.76     1485.21     21.29 o 
   2   5   7        8.99        6.35      4.71 o 
   3   5   7      573.42      539.11      6.82 o 
   4   5   7       34.16       31.95      6.59 o 
   5   5   7        1.66        0.83     16.51 o 
   6   5   7       53.28       35.92     10.41 o 
   7   5   7        1.53        0.34      2.11 o 
   8   5   7        7.38       17.04     20.25 o 
  -8   6   7       27.83       29.20     21.46 o 
  -7   6   7        1.45        4.22     19.70 o 
  -6   6   7       28.43       29.91     14.07 o 
  -5   6   7      304.92      309.27     15.13 o 
  -4   6   7       28.48       18.65      9.85 o 
  -3   6   7       62.47       57.83      6.34 o 
  -2   6   7        2.28        3.52      5.98 o 
  -1   6   7      225.70      219.20      8.44 o 
   0   6   7      801.17      775.11     11.26 o 
   1   6   7       39.72       40.73      4.40 o 
   2   6   7        1.40        1.43      2.48 o 
   3   6   7      540.29      563.71      5.99 o 
   4   6   7      315.95      283.00      9.94 o 
   5   6   7      223.53      223.15     14.95 o 
   6   6   7        2.91       -3.64     11.25 o 
   7   6   7       94.65       97.28     14.23 o 
   8   6   7       69.55       85.82     20.15 o 
  -8   7   7       14.96       18.65     23.22 o 
  -7   7   7       23.92       24.63     20.05 o 
  -6   7   7      177.01      163.25     16.54 o 
  -5   7   7       24.03       18.65     13.37 o 
  -4   7   7      489.70      468.65     16.18 o 
  -3   7   7       84.60       79.16      9.85 o 
  -2   7   7      128.74      123.99      5.96 o 
  -1   7   7        1.62       10.20      5.28 o 
   0   7   7      836.35      821.90     11.96 o 
   1   7   7       24.89       22.17      3.52 o 
   2   7   7      494.07      474.84      9.24 o 
   3   7   7      102.62       94.22      7.01 o 
   4   7   7        4.24        7.86      6.00 o 
   5   7   7      229.91      241.35     13.55 o 
   6   7   7       49.47       48.30     10.57 o 
   7   7   7        3.96        8.29     15.53 o 
   8   7   7        6.31       16.89     29.91 o 
  -8   8   7        1.94       16.18     26.74 o 
  -7   8   7       97.08      115.76     19.00 o 
  -6   8   7       37.13       33.42     13.72 o 
  -5   8   7       60.22       54.18     14.07 o 
  -4   8   7       81.23       74.59      9.15 o 
  -3   8   7      266.37      270.57     12.31 o 
  -2   8   7       78.00       71.07      8.09 o 
  -1   8   7      140.18      129.83      8.09 o 
   0   8   7      360.02      361.34      8.80 o 
   1   8   7     1267.35     1294.42     11.26 o 
   2   8   7       84.60       84.79      7.39 o 
   3   8   7      491.11      456.85     10.62 o 
   4   8   7       91.43       72.03      7.60 o 
   5   8   7      201.23      223.77     10.32 o 
   6   8   7        2.60       -0.72     12.92 o 
   7   8   7        9.65        9.07     15.64 o 
  -8   9   7        9.03       17.24     29.55 o 
  -7   9   7        5.18        9.50     16.89 o 
  -6   9   7       73.21       58.41     18.30 o 
  -5   9   7      198.35      162.90     14.43 o 
  -4   9   7      494.48      466.89     16.89 o 
  -3   9   7       41.22       27.44      8.80 o 
  -2   9   7      469.43      510.52     13.37 o 
  -1   9   7     1389.99     1391.53     17.94 o 
   0   9   7     1577.61     1522.42     15.83 o 
   1   9   7      452.59      485.89      7.04 o 
   3   9   7       19.10        9.04      6.00 o 
   4   9   7       90.85       66.62      7.56 o 
   5   9   7       19.03        6.63      9.06 o 
   6   9   7       51.86       44.24      9.86 o 
   7   9   7       33.94       24.62     15.68 o 
  -7  10   7        8.56       16.54     21.46 o 
  -6  10   7       40.44       43.98     15.13 o 
  -5  10   7       17.28        7.74     14.07 o 
  -4  10   7      128.42       96.40     11.96 o 
  -3  10   7       10.62        5.98      9.50 o 
  -2  10   7      346.78      339.17     12.31 o 
  -1  10   7       80.19       59.81      7.04 o 
   0  10   7      130.10      127.37      6.68 o 
   1  10   7     1202.98     1282.11     10.20 o 
   3  10   7      220.66      216.03     11.26 o 
   4  10   7      557.60      523.71     12.30 o 
   5  10   7        3.72        3.31     11.12 o 
   6  10   7        7.98       12.79      9.32 o 
   7  10   7        2.61        6.92     16.93 o 
  -7  11   7        1.46        8.09     25.68 o 
  -6  11   7       63.49       59.11     20.41 o 
  -5  11   7      236.78      217.44     14.43 o 
  -4  11   7        6.29        0.70     10.91 o 
  -3  11   7       60.51       48.55     10.91 o 
  -2  11   7        2.29       -4.93      5.63 o 
  -1  11   7      336.24      347.27     10.56 o 
   0  11   7       25.69       20.41      5.98 o 
   3  11   7      266.25      263.53     13.37 o 
   4  11   7       30.73       25.56      8.78 o 
   5  11   7       95.81       97.11     10.61 o 
   6  11   7       17.39       19.17     11.98 o 
   7  11   7        0.91        1.71     18.47 o 
  -7  12   7        1.53       -4.57     13.37 o 
  -6  12   7      189.81      198.79     17.94 o 
  -5  12   7        8.16       -2.11     16.89 o 
  -4  12   7       72.90       51.37     14.07 o 
  -3  12   7        3.19       -3.52      5.98 o 
  -2  12   7      155.75      146.01      9.85 o 
  -1  12   7       21.02       23.57      7.74 o 
   0  12   7       96.78      101.68      6.68 o 
   3  12   7       26.06       18.30      8.80 o 
   4  12   7      230.02      227.10     13.55 o 
   5  12   7       43.70       36.17     11.19 o 
   6  12   7       25.82       20.94     12.52 o 
   7  12   7        1.70       -0.35      1.76 o 
  -7  13   7        2.67        3.52     22.87 o 
  -6  13   7       72.26       48.20     22.52 o 
  -5  13   7      167.79      172.75     16.54 o 
  -4  13   7       95.01       77.05     15.13 o 
  -3  13   7        1.06       -8.44      8.44 o 
  -2  13   7      111.33      112.59     10.20 o 
  -1  13   7      208.60      205.83      9.50 o 
   3  13   7      613.97      568.58     17.59 o 
   4  13   7       25.82       24.28     13.72 o 
   5  13   7       61.60       61.20     13.02 o 
   6  13   7        8.18        8.01     16.28 o 
   7  13   7       23.39        9.15     29.20 o 
  -6  14   7       19.71        5.28     22.87 o 
  -5  14   7        1.22       -4.22     13.02 o 
  -4  14   7      126.13      122.79     13.72 o 
  -3  14   7      207.49      163.25     12.31 o 
  -2  14   7      203.78      207.94     11.26 o 
  -1  14   7       45.51       49.26      9.50 o 
   3  14   7      303.83      276.90     14.43 o 
   4  14   7       21.18       21.81     13.72 o 
   5  14   7       26.00       28.91     12.62 o 
   6  14   7        0.42       -2.20     13.60 o 
  -6  15   7       23.73       28.50     23.93 o 
  -4  15   7      161.92      140.38     16.18 o 
  -3  15   7        1.41        6.68     13.37 o 
  -2  15   7      100.28      103.79     11.96 o 
   3  15   7       13.14        8.80     12.67 o 
   4  15   7       65.16       45.04     14.78 o 
   5  15   7       13.08       19.37     14.12 o 
   6  15   7       90.60       90.42     24.28 o 
  -6  16   7       36.82       30.96     28.85 o 
  -5  16   7        2.84       10.91     23.22 o 
  -4  16   7       19.82       14.78     19.35 o 
  -3  16   7       29.83       29.20     16.18 o 
   3  16   7       12.82        5.63     13.02 o 
   4  16   7        6.97       11.61     16.89 o 
   5  16   7       98.42       98.75     15.35 o 
   6  16   7       22.71       12.31     27.09 o 
   3  17   7       73.25       57.70     16.54 o 
   4  17   7       51.75       41.17     18.65 o 
   5  17   7        8.03       13.37     16.03 o 
   3  18   7       45.69       21.46     16.18 o 
   4  18   7       25.44       28.85     19.00 o 
   2  19   7       83.61       86.90     17.59 o 
   3  19   7        4.66        5.63     19.00 o 
   4  19   7        4.60       -3.17      8.80 o 
   2  20   7        5.98        4.57     19.70 o 
   3  20   7       60.50       46.44     21.81 o 
   2  21   7       24.61       20.05     20.76 o 
   0 -22   8       22.08       16.18     30.26 o 
   1 -22   8       32.40       33.78     30.96 o 
  -2 -21   8       30.49       25.62     17.41 o 
  -1 -21   8       12.32       11.75     16.58 o 
   0 -21   8       81.11       74.21     17.64 o 
   1 -21   8      151.92      158.49     17.78 o 
   2 -21   8        8.30       12.67     28.15 o 
  -4 -20   8       16.01       11.26     28.85 o 
  -3 -20   8       31.89       23.13     16.88 o 
  -2 -20   8       29.93       40.07     15.55 o 
  -1 -20   8       61.99       70.92     16.29 o 
   0 -20   8       43.10       43.41     13.93 o 
   1 -20   8       21.93       29.25     13.11 o 
   2 -20   8       52.38       56.34     17.22 o 
   3 -20   8       14.40       20.76     29.55 o 
  -5 -19   8        6.89        3.17   1436.57 o 
  -4 -19   8       23.63       23.67     18.25 o 
  -3 -19   8       61.94       61.02     15.54 o 
  -2 -19   8       26.74       17.69     13.51 o 
  -1 -19   8        9.16       11.32     13.29 o 
   0 -19   8       12.12       20.40     14.67 o 
   1 -19   8       26.49       23.69     11.35 o 
   2 -19   8       17.29       23.76     15.12 o 
   3 -19   8       27.57       32.02     22.87 o 
   4 -19   8        5.29       12.31     29.20 o 
  -5 -18   8       23.62       24.63     26.74 o 
  -4 -18   8        2.94        1.76     23.57 o 
  -3 -18   8        2.72       -2.11     27.44 o 
  -2 -18   8        4.82        1.62      7.20 o 
  -1 -18   8      274.41      270.74     12.80 o 
   0 -18   8       19.97       26.36     11.97 o 
   1 -18   8       12.96       11.93      9.93 o 
   2 -18   8       61.72       60.66     12.94 o 
   3 -18   8       74.96       64.04     22.87 o 
   4 -18   8       20.29       20.76     23.57 o 
  -6 -17   8       25.92       29.55     29.91 o 
  -5 -17   8        3.89       11.96     25.33 o 
  -4 -17   8       60.07       63.12     14.65 o 
  -3 -17   8       32.94       28.50     17.24 o 
  -2 -17   8       87.97       58.41     17.94 o 
  -1 -17   8       75.45       74.92     10.57 o 
   0 -17   8      194.22      192.19     11.44 o 
   1 -17   8        1.41        2.16      4.67 o 
   2 -17   8       36.48       34.55     12.37 o 
   3 -17   8       20.82       16.89     20.41 o 
   4 -17   8       63.30       45.74     21.11 o 
  -6 -16   8       41.58       55.94     24.98 o 
  -5 -16   8       74.76       93.59     19.35 o 
  -4 -16   8       27.39       22.48     11.87 o 
  -3 -16   8       12.19       16.89     13.72 o 
  -2 -16   8       58.24       55.59     16.18 o 
  -1 -16   8       27.43       36.59     15.13 o 
   0 -16   8      140.91      128.47      9.02 o 
   1 -16   8       10.26       11.30      7.84 o 
   2 -16   8        5.64        4.79     14.74 o 
   3 -16   8       67.26       67.91     16.89 o 
   4 -16   8       14.29        4.57     20.05 o 
  -6 -15   8        4.63       12.67     23.22 o 
  -5 -15   8       11.30       18.64     13.98 o 
  -4 -15   8      100.66      115.39     12.16 o 
  -3 -15   8        5.90       14.78     15.83 o 
  -2 -15   8        6.79        0.35      4.22 o 
  -1 -15   8       31.35       20.76     13.72 o 
   0 -15   8       33.85       44.92      9.41 o 
   1 -15   8       35.94       32.23      7.68 o 
   2 -15   8        7.86        2.32     10.94 o 
   3 -15   8        9.83        8.44     15.83 o 
   4 -15   8       91.74       68.96     17.94 o 
  -6 -14   8       66.18       63.68     23.22 o 
  -5 -14   8       93.85       97.91     12.72 o 
  -4 -14   8       16.57       14.25     10.45 o 
  -3 -14   8       58.49       55.94     10.91 o 
  -2 -14   8       79.59       72.83     10.20 o 
  -1 -14   8       98.88       75.29     13.02 o 
   0 -14   8       73.51       62.63     13.02 o 
   1 -14   8       52.02       51.29      6.98 o 
   2 -14   8      163.64      168.55      8.45 o 
   3 -14   8       11.24       15.13     15.13 o 
   4 -14   8       23.41       17.24     15.83 o 
  -6 -13   8       27.91       19.25     14.76 o 
  -5 -13   8       28.25       19.58     12.05 o 
  -4 -13   8       25.65       28.68      8.95 o 
  -3 -13   8      318.28      334.95     15.83 o 
  -2 -13   8       45.71       48.55     12.31 o 
  -1 -13   8       74.22       70.72     10.91 o 
   0 -13   8      133.19      142.85     13.02 o 
   1 -13   8      230.33      226.35     21.11 o 
   2 -13   8       37.87       34.88      8.20 o 
   3 -13   8       26.20       25.75      8.45 o 
   4 -13   8       51.65       52.78     14.78 o 
  -6 -12   8       78.20       89.40     13.27 o 
  -5 -12   8       69.98       70.22     10.72 o 
  -4 -12   8       59.13       60.58      8.80 o 
  -3 -12   8       50.06       51.02     11.61 o 
  -2 -12   8      172.72      208.64     13.37 o 
  -1 -12   8       72.25       67.20     10.56 o 
   0 -12   8      374.75      366.27     15.48 o 
   1 -12   8      214.85      199.85     11.61 o 
   2 -12   8      293.59      295.52     19.70 o 
   3 -12   8       68.34       60.48      7.52 o 
   4 -12   8       14.16       18.30     13.02 o 
  -7 -11   8       10.46        4.93     21.81 o 
  -6 -11   8       12.41       13.86     11.72 o 
  -5 -11   8        2.25        4.43      9.81 o 
  -4 -11   8        2.32        0.75      3.40 o 
  -3 -11   8       43.71       33.78      9.15 o 
  -2 -11   8      215.64      201.96     12.67 o 
  -1 -11   8       13.58       14.78      7.04 o 
   0 -11   8      100.58       86.20      9.85 o 
   1 -11   8      321.36      334.25     13.72 o 
   2 -11   8       87.52       96.21      6.51 o 
   3 -11   8      234.91      241.69      8.09 o 
   4 -11   8       21.74       16.89     11.96 o 
  -7 -10   8       16.23       18.30     22.17 o 
  -6 -10   8        0.63       -2.44      9.89 o 
  -5 -10   8       56.86       58.21      9.56 o 
  -4 -10   8        2.96        5.63      7.66 o 
  -3 -10   8       18.62       26.39     10.20 o 
  -2 -10   8       76.65       67.20      9.85 o 
  -1 -10   8       99.17       90.42      8.44 o 
   0 -10   8       41.05       42.92      9.15 o 
   1 -10   8      261.65      271.66      6.74 o 
   2 -10   8      284.83      310.14     23.57 o 
   3 -10   8      165.67      179.39      5.37 o 
   4 -10   8      179.41      173.66      8.27 o 
   5 -10   8       50.80       46.09     16.54 o 
  -7  -9   8       24.86       15.13     20.41 o 
  -6  -9   8        1.13        7.23     10.40 o 
  -5  -9   8       78.13       79.37      8.08 o 
  -4  -9   8       42.59       45.44      7.66 o 
  -3  -9   8       43.43       47.50      8.09 o 
  -2  -9   8      826.04      784.96     18.30 o 
  -1  -9   8      182.35      176.62     11.26 o 
   0  -9   8      756.27      748.01     11.08 o 
   1  -9   8       53.87       46.80      3.31 o 
   2  -9   8      155.73      154.29      5.71 o 
   3  -9   8      196.24      208.60     13.90 o 
   4  -9   8      385.26      379.99     15.48 o 
   5  -9   8        0.24        2.81     14.07 o 
   6  -9   8       13.44       17.24     16.89 o 
  -8  -8   8        5.73       22.17     28.15 o 
  -7  -8   8       10.10        2.11     18.30 o 
  -6  -8   8        9.55        7.39     16.18 o 
  -5  -8   8      323.65      335.63     10.69 o 
  -4  -8   8       98.31       95.84      7.56 o 
  -3  -8   8       25.60       19.00      7.74 o 
  -2  -8   8      173.23      174.87     10.20 o 
  -1  -8   8     2102.84     2009.72     27.09 o 
   0  -8   8      337.89      329.48      5.88 o 
   1  -8   8       65.24       65.15      3.97 o 
   2  -8   8       24.73       17.94      7.39 o 
   3  -8   8      228.89      250.77      7.74 o 
   4  -8   8      202.49      198.44     12.67 o 
   5  -8   8       27.03       27.80     13.72 o 
   6  -8   8       15.45       15.83     15.83 o 
   7  -8   8        3.60        2.46     25.68 o 
  -8  -7   8        3.58       -1.41     12.67 o 
  -7  -7   8        2.80        2.81     17.24 o 
  -6  -7   8       18.20       26.04     15.13 o 
  -5  -7   8        4.42        9.78      8.31 o 
  -4  -7   8        5.05        4.52      6.95 o 
  -3  -7   8        1.20        0.62      2.29 o 
  -2  -7   8      150.47      144.65      2.38 o 
  -1  -7   8      560.33      529.91     10.20 o 
   0  -7   8     1604.48     1533.71     11.54 o 
   1  -7   8      204.60      200.03      3.80 o 
   2  -7   8      284.80      252.62      9.85 o 
   3  -7   8      133.11      128.78      7.39 o 
   4  -7   8      361.80      338.82     14.07 o 
   5  -7   8        4.74        3.17     14.78 o 
   6  -7   8       38.00       45.74     17.59 o 
   7  -7   8       28.50       28.50     19.35 o 
  -8  -6   8       59.57       75.65     23.93 o 
  -7  -6   8        7.33       -0.70      2.11 o 
  -6  -6   8       11.39        9.15     12.31 o 
  -5  -6   8       11.01        9.26      6.66 o 
  -4  -6   8       70.62       89.12      6.76 o 
  -3  -6   8      195.26      176.77      5.02 o 
  -2  -6   8        7.68       14.07      7.74 o 
  -1  -6   8      931.70      905.85      8.97 o 
   0  -6   8      155.59      135.11      4.84 o 
   1  -6   8      238.84      233.73      9.98 o 
   2  -6   8      906.39      859.20     15.48 o 
   3  -6   8       75.05       72.86      4.05 o 
   4  -6   8      103.60       89.72     10.56 o 
   5  -6   8       68.28       52.07     14.43 o 
   6  -6   8       30.73       27.80     18.30 o 
   7  -6   8       21.96       15.13     23.57 o 
  -9  -5   8       12.99       40.81     32.37 o 
  -8  -5   8       24.57       32.02     23.22 o 
  -7  -5   8      195.83      188.24     18.30 o 
  -6  -5   8       23.14       19.00     14.43 o 
  -5  -5   8       22.68       20.85      7.41 o 
  -4  -5   8      114.77      120.88      7.71 o 
  -3  -5   8     1251.32     1283.50     10.01 o 
  -2  -5   8       28.39       30.61      7.74 o 
  -1  -5   8       17.89       16.54      3.08 o 
   0  -5   8      102.94       98.45      4.22 o 
   1  -5   8      602.65      611.31     13.06 o 
   2  -5   8      252.25      234.33      9.85 o 
   3  -5   8       89.71       77.19      5.63 o 
   4  -5   8       54.28       52.42     10.91 o 
   5  -5   8      187.93      173.11     14.07 o 
   6  -5   8       17.75       14.43     14.43 o 
   7  -5   8       17.77       14.07     21.81 o 
  -9  -4   8       20.30       36.24     31.31 o 
  -8  -4   8       72.14       58.76     22.52 o 
  -7  -4   8       71.82       53.46     12.55 o 
  -6  -4   8      165.90      158.68     11.96 o 
  -5  -4   8       29.92       24.63     10.91 o 
  -4  -4   8      483.27      499.50     11.30 o 
  -3  -4   8      279.42      287.54      8.70 o 
  -2  -4   8      697.89      676.59     15.48 o 
  -1  -4   8       27.07       28.15      5.28 o 
   0  -4   8      205.68      202.28      5.28 o 
   1  -4   8       93.65       96.28      3.14 o 
   2  -4   8      387.30      391.60     11.26 o 
   3  -4   8       47.64       46.09      8.44 o 
   4  -4   8      146.59      140.03     10.91 o 
   5  -4   8       66.93       65.09     13.72 o 
   6  -4   8      159.49      158.68     17.59 o 
   7  -4   8       23.71       15.13     18.30 o 
  -9  -3   8       18.29        8.80     29.55 o 
  -8  -3   8        2.70        0.00      0.35 o 
  -7  -3   8      104.96       96.81     11.55 o 
  -6  -3   8       19.92       11.96     13.37 o 
  -5  -3   8        8.11        3.87     89.72 o 
  -4  -3   8       29.45       28.42      5.58 o 
  -3  -3   8      112.78      118.84      6.70 o 
  -2  -3   8      407.85      400.40     12.31 o 
  -1  -3   8       35.82       25.68      5.28 o 
   0  -3   8      165.31      173.89      5.15 o 
   1  -3   8      973.01     1005.39     14.07 o 
   2  -3   8       36.09       34.02      4.31 o 
   3  -3   8      685.82      681.95      5.02 o 
   4  -3   8      103.71       87.61     10.20 o 
   5  -3   8       51.67       35.18     13.02 o 
   6  -3   8       78.47       87.61     13.37 o 
   7  -3   8       62.56       65.79     17.24 o 
  -8  -2   8       18.06       15.83     24.98 o 
  -7  -2   8        3.65        5.98     19.00 o 
  -6  -2   8        4.81        2.11     14.07 o 
  -5  -2   8       60.48       56.65      9.50 o 
  -4  -2   8       29.87       20.05      9.50 o 
  -3  -2   8       40.19       38.26      5.84 o 
  -2  -2   8       90.10       87.26      5.46 o 
  -1  -2   8       26.53       15.48      5.63 o 
   0  -2   8     1533.10     1577.20     12.84 o 
   1  -2   8      379.14      389.91      8.97 o 
   2  -2   8      378.04      399.38      7.41 o 
   3  -2   8      517.01      516.15     14.78 o 
   4  -2   8      180.36      173.11     11.96 o 
   5  -2   8      155.37      134.40     10.91 o 
   6  -2   8        8.96       13.72     16.54 o 
   7  -2   8       10.09       16.54     17.94 o 
   8  -2   8       59.20       60.52     22.87 o 
  -8  -1   8        7.71       15.83     23.57 o 
  -7  -1   8        1.04       -3.87     24.28 o 
  -6  -1   8      275.66      259.66     15.48 o 
  -5  -1   8       51.39       48.55      9.85 o 
  -4  -1   8      763.96      725.50     17.59 o 
  -3  -1   8      230.57      237.81      7.83 o 
  -2  -1   8      107.27      113.17      5.63 o 
  -1  -1   8       61.30       55.24      6.33 o 
   0  -1   8      542.79      523.89     10.91 o 
   1  -1   8      444.67      461.10      7.41 o 
   2  -1   8      272.87      281.14      6.16 o 
   3  -1   8     1145.36     1155.80     20.41 o 
   4  -1   8      743.60      749.42     18.30 o 
   5  -1   8      106.88       91.83     13.37 o 
   6  -1   8        2.52        3.87     16.89 o 
   7  -1   8       16.01       17.59     16.18 o 
   8  -1   8       38.49       40.81     27.09 o 
  -8   0   8        3.15        9.50     21.81 o 
  -7   0   8        1.45        2.81     15.13 o 
  -6   0   8       57.77       41.75     11.61 o 
  -5   0   8      561.26      553.09     17.59 o 
  -4   0   8      146.85      142.50      9.85 o 
  -3   0   8       78.73       74.59      9.15 o 
  -2   0   8      116.52      123.89      5.56 o 
  -1   0   8      935.60      991.91     17.06 o 
   0   0   8      155.68      141.09      6.33 o 
   1   0   8       62.83       64.48      5.63 o 
   2   0   8       11.95       12.07      2.77 o 
   3   0   8     1364.32     1389.08      8.71 o 
   4   0   8      148.95      136.68      7.09 o 
   5   0   8      268.71      240.66     13.37 o 
   6   0   8        0.00       13.02     16.54 o 
   7   0   8        0.00        4.93     19.00 o 
   8   0   8       10.94        5.98     28.15 o 
  -8   1   8        7.78       12.31     24.28 o 
  -7   1   8        1.06        0.00      3.52 o 
  -6   1   8      275.14      244.01     11.07 o 
  -5   1   8       51.48       45.04      8.09 o 
  -4   1   8      764.68      719.16     17.59 o 
  -3   1   8      230.91      237.14     10.20 o 
  -2   1   8      107.31      110.41      3.50 o 
  -1   1   8       61.63       57.75      3.26 o 
   0   1   8      539.23      528.82     10.20 o 
   1   1   8      445.47      468.26     10.87 o 
   2   1   8      272.51      287.64      4.06 o 
   3   1   8     1144.28     1177.63      8.89 o 
   4   1   8      745.29      758.45     13.05 o 
   5   1   8      106.13       96.76     11.61 o 
   6   1   8        2.57        0.35     16.89 o 
   7   1   8       15.91       36.24     21.81 o 
   8   1   8       38.58       41.87     24.98 o 
  -8   2   8       18.01       13.02     23.57 o 
  -7   2   8        3.67        0.35     19.70 o 
  -6   2   8        4.82        2.81     14.78 o 
  -5   2   8       60.40       65.44     11.26 o 
  -4   2   8       29.63       27.44      8.44 o 
  -3   2   8       40.70       43.28      8.44 o 
  -2   2   8       89.09       98.16      7.74 o 
  -1   2   8       26.21       16.24      3.21 o 
   0   2   8     1535.81     1579.34     30.26 o 
   1   2   8      377.14      394.93      6.24 o 
   2   2   8      378.28      406.68      4.47 o 
   3   2   8      518.67      531.07      6.81 o 
   4   2   8      179.71      181.57      4.90 o 
   5   2   8      156.20      147.33     11.26 o 
   6   2   8        8.76        2.11     16.89 o 
   7   2   8       10.25       22.17     18.65 o 
   8   2   8       59.13       67.20     27.44 o 
  -8   3   8        2.63       13.02     22.87 o 
  -7   3   8      104.89       99.57     20.05 o 
  -6   3   8       20.25       10.20     12.67 o 
  -5   3   8        8.04        7.94      7.59 o 
  -4   3   8       28.95       26.39      7.39 o 
  -3   3   8      111.17       99.22      9.15 o 
  -2   3   8      409.75      424.32     12.31 o 
  -1   3   8       35.67       22.23      5.98 o 
   0   3   8      164.18      178.01      6.33 o 
   1   3   8      974.86      998.93     12.14 o 
   2   3   8       36.50       30.94      2.65 o 
   3   3   8      684.52      714.47     11.91 o 
   4   3   8      103.36      109.54      6.81 o 
   5   3   8       51.74       40.54      6.41 o 
   6   3   8       78.93       77.54      9.56 o 
   7   3   8       62.54       74.59     21.81 o 
   8   3   8       41.40       58.76     29.20 o 
  -8   4   8       72.18       69.66     26.39 o 
  -7   4   8       71.50       53.13     20.05 o 
  -6   4   8      165.74      155.51     14.78 o 
  -5   4   8       29.91       34.83     10.91 o 
  -4   4   8      483.89      482.37     15.48 o 
  -3   4   8      280.67      282.53     11.26 o 
  -2   4   8      697.09      673.78     14.43 o 
  -1   4   8       27.14       20.28      3.51 o 
   0   4   8      205.55      197.91      5.22 o 
   1   4   8       93.00       86.20      7.04 o 
   2   4   8      387.44      383.96      9.08 o 
   3   4   8       48.01       54.01      6.16 o 
   4   4   8      146.56      148.51      8.03 o 
   5   4   8       66.78       62.02      8.01 o 
   6   4   8      159.15      153.66     18.12 o 
   7   4   8       23.64       18.18     12.18 o 
  -8   5   8       24.77       29.55     25.33 o 
  -7   5   8      196.06      178.74     20.76 o 
  -6   5   8       23.01       17.24     16.18 o 
  -5   5   8       22.76       26.39     13.37 o 
  -4   5   8      115.28      115.66      8.21 o 
  -3   5   8     1250.02     1268.74     20.76 o 
  -2   5   8       28.13       29.26      2.57 o 
  -1   5   8       18.06       11.44      3.55 o 
   0   5   8      102.51      102.23      4.60 o 
   1   5   8      603.10      570.16      7.78 o 
   2   5   8      251.06      234.21      8.21 o 
   3   5   8       89.83       80.57      6.34 o 
   4   5   8       54.77       68.64     10.73 o 
   5   5   8      188.02      160.74      9.20 o 
   6   5   8       17.81       23.74     15.83 o 
   7   5   8       17.92       20.62     15.76 o 
  -8   6   8       59.45       58.05     22.52 o 
  -7   6   8        7.20        9.85     21.81 o 
  -6   6   8       11.44       10.56     13.02 o 
  -5   6   8       10.99        6.68     14.07 o 
  -4   6   8       70.32       70.02     10.91 o 
  -3   6   8      196.22      175.22     10.20 o 
  -2   6   8        7.37        5.59      3.35 o 
  -1   6   8      932.63      891.52     20.41 o 
   0   6   8      156.22      143.24     12.14 o 
   1   6   8      238.80      224.01      9.68 o 
   2   6   8      907.73      883.70     18.05 o 
   3   6   8       74.04       64.76      8.97 o 
   4   6   8      104.17       89.18      8.62 o 
   5   6   8       68.16       51.47      8.78 o 
   6   6   8       30.89       41.57     13.16 o 
   7   6   8       21.74       18.69     17.26 o 
  -8   7   8        3.66        0.00     23.57 o 
  -7   7   8        2.81       10.20     21.81 o 
  -6   7   8       18.40       14.43     17.59 o 
  -5   7   8        4.40       -1.41     19.00 o 
  -4   7   8        4.78        4.57      9.15 o 
  -3   7   8        1.14        1.41      8.44 o 
  -2   7   8      151.39      138.63      9.50 o 
  -1   7   8      559.18      543.59     12.31 o 
   0   7   8     1604.60     1556.90     16.89 o 
   1   7   8      204.44      186.77      5.16 o 
   2   7   8      284.02      269.95      8.56 o 
   3   7   8      133.79      120.24      2.61 o 
   4   7   8      360.25      353.10     13.37 o 
   5   7   8        4.89        1.75      5.09 o 
   6   7   8       37.83       41.88     12.91 o 
   7   7   8       28.61       23.45     17.76 o 
  -8   8   8        5.74        1.06      4.93 o 
  -7   8   8       10.17        8.80     21.11 o 
  -6   8   8        9.43        5.28     15.48 o 
  -4   8   8       98.88      108.37     12.31 o 
  -3   8   8       25.50       22.52      8.80 o 
  -2   8   8      172.74      156.22     10.20 o 
  -1   8   8     2102.85     2067.45     15.67 o 
   0   8   8      337.09      339.17      9.15 o 
   1   8   8       65.60       69.66      4.57 o 
   2   8   8       24.79       26.68     10.56 o 
   3   8   8      228.91      228.70     13.37 o 
   4   8   8      203.31      210.88     10.73 o 
   5   8   8       27.21       21.09     10.31 o 
   6   8   8       15.49       14.75     10.36 o 
   7   8   8        3.52        0.59      5.98 o 
  -7   9   8       24.82       32.72     18.30 o 
  -6   9   8        1.09       15.83     19.00 o 
  -5   9   8       77.78       82.33     11.96 o 
  -4   9   8       42.13       30.61     11.61 o 
  -3   9   8       43.66       46.79      9.15 o 
  -2   9   8      825.05      747.31     16.54 o 
  -1   9   8      183.00      187.53      9.15 o 
   0   9   8      757.57      751.88     12.31 o 
   1   9   8       54.14       53.13      4.57 o 
   2   9   8      155.46      133.35     11.61 o 
   3   9   8      196.19      198.94      8.70 o 
   4   9   8      385.10      393.65     11.52 o 
   5   9   8        0.27        3.98     10.82 o 
   6   9   8       13.45       20.89     11.14 o 
   7   9   8        1.74        7.40     25.01 o 
  -7  10   8       16.10        5.28     23.57 o 
  -6  10   8        0.58        0.00     16.54 o 
  -5  10   8       57.12       47.85     14.07 o 
  -4  10   8        3.08       -2.81      5.28 o 
  -3  10   8       18.40       12.31      9.85 o 
  -2  10   8       77.66       62.98      8.80 o 
  -1  10   8       98.58       87.96      7.74 o 
   0  10   8       41.04       49.96      6.33 o 
   1  10   8      261.99      282.18      6.33 o 
   3  10   8      165.83      168.13      8.54 o 
   4  10   8      178.85      168.89      9.69 o 
   5  10   8       51.01       59.70     10.02 o 
   6  10   8       26.77       22.14     13.34 o 
   7  10   8       29.10       25.78     18.03 o 
  -7  11   8       10.72       13.72     27.44 o 
  -6  11   8       12.56       -1.06     14.43 o 
  -5  11   8        2.22       -4.22     12.67 o 
  -4  11   8        2.28       -6.33      9.85 o 
  -3  11   8       44.22       42.92     10.91 o 
  -2  11   8      214.71      204.42     10.91 o 
  -1  11   8       13.33       11.96      8.09 o 
   0  11   8      100.43      102.03      6.68 o 
   1  11   8      320.65      321.93      5.98 o 
   3  11   8      234.64      231.43      9.91 o 
   4  11   8       22.00       15.88      9.97 o 
   5  11   8       49.50       37.11     11.55 o 
   6  11   8        7.69        4.59     14.76 o 
   7  11   8       87.21      113.29     27.44 o 
  -7  12   8        7.08        6.68     26.39 o 
  -6  12   8       78.09       86.55     18.30 o 
  -5  12   8       69.99       67.20     17.59 o 
  -4  12   8       59.10       45.39     13.02 o 
  -3  12   8       49.79       42.22     11.96 o 
  -2  12   8      173.09      187.53     10.91 o 
  -1  12   8       72.46       66.50      8.44 o 
   0  12   8      374.56      364.86      9.50 o 
   3  12   8       68.70       58.41      9.50 o 
   4  12   8       14.14        9.09      9.62 o 
   5  12   8       46.41       46.51     12.30 o 
   6  12   8        7.31        5.04     15.23 o 
   7  12   8       17.75       18.30     30.96 o 
  -7  13   8       64.46       79.87     26.04 o 
  -6  13   8       27.68       26.74     23.57 o 
  -5  13   8       28.24       20.76     19.35 o 
  -4  13   8       25.59       25.33     15.48 o 
  -3  13   8      318.25      332.84     15.13 o 
  -2  13   8       45.63       34.13     10.91 o 
  -1  13   8       74.33       68.26      9.50 o 
   0  13   8      133.96      137.57      7.74 o 
   3  13   8       26.09       13.37     12.31 o 
   4  13   8       51.69       47.80     10.48 o 
   5  13   8       74.26       77.65     14.08 o 
   6  13   8        2.50       14.03     16.79 o 
  -6  14   8       66.36       58.76     24.98 o 
  -5  14   8       93.96       87.61     21.11 o 
  -4  14   8       16.66        5.63     17.59 o 
  -3  14   8       58.20       45.39     14.43 o 
  -2  14   8       79.82       73.89     11.61 o 
  -1  14   8       98.46       87.61      9.85 o 
   3  14   8       11.09        8.80     13.72 o 
   4  14   8       23.32       24.94     12.17 o 
   5  14   8       62.32       60.89     14.12 o 
   6  14   8       22.04       21.11     24.63 o 
  -6  15   8        4.55        5.63     23.57 o 
  -5  15   8       11.35        7.74     22.87 o 
  -4  15   8      100.67      111.89     16.54 o 
  -3  15   8        5.98        3.17     68.61 o 
  -2  15   8        6.92        6.33     12.67 o 
  -1  15   8       31.09       25.33     11.26 o 
   3  15   8        9.86        9.85     14.07 o 
   4  15   8       91.89       89.58     13.10 o 
   5  15   8       12.89       22.43     15.23 o 
   6  15   8       23.03       28.50     26.74 o 
  -6  16   8       41.38       53.13     30.26 o 
  -5  16   8       74.68       70.72     24.98 o 
  -4  16   8       27.50       28.50     19.70 o 
  -3  16   8       12.13        4.22     16.18 o 
  -2  16   8       58.10       47.85     14.07 o 
   3  16   8       67.12       57.00     13.72 o 
   4  16   8       14.46       11.26     16.54 o 
   5  16   8       68.82       67.52     17.57 o 
   6  16   8       34.96       23.22     29.55 o 
  -5  17   8        3.92       18.30     27.44 o 
  -4  17   8       60.05       61.22     22.17 o 
   3  17   8       20.95       18.30     17.94 o 
   4  17   8       63.16       61.92     18.65 o 
   5  17   8       27.92       37.65     25.33 o 
   2  18   8       61.71       64.39     16.18 o 
   3  18   8       74.90       54.89     17.24 o 
   4  18   8       20.21       16.89     22.52 o 
   5  18   8        2.49        0.00      0.35 o 
   2  19   8       17.30       17.24     17.24 o 
   3  19   8       27.64       19.35     21.46 o 
   4  19   8        5.30        7.39     23.57 o 
   2  20   8       52.30       55.59     19.70 o 
   3  20   8       14.38       10.91     24.28 o 
   2  21   8        8.27       16.54     22.17 o 
  -1 -21   9        0.71        0.35     26.04 o 
   0 -21   9       74.44       78.46     24.63 o 
   1 -21   9        4.57       26.04     27.80 o 
  -3 -20   9       12.35        9.85     27.44 o 
  -2 -20   9       54.50       47.69     17.26 o 
  -1 -20   9       64.31       63.19     17.79 o 
   0 -20   9       52.85       54.98     16.58 o 
   1 -20   9      126.21      104.29     17.03 o 
  -4 -19   9        8.68       16.18     26.39 o 
  -3 -19   9       11.12       18.84     16.72 o 
  -2 -19   9       12.65       22.87     16.79 o 
  -1 -19   9       46.64       53.13     14.68 o 
   0 -19   9      101.66       85.70     15.08 o 
   1 -19   9      172.69      162.82     15.48 o 
  -5 -18   9        0.37        0.00     27.44 o 
  -4 -18   9       14.09        7.74     24.63 o 
  -3 -18   9        8.40        5.98     19.00 o 
  -2 -18   9       10.89       27.80     20.41 o 
  -1 -18   9      129.30      145.56     12.66 o 
   0 -18   9      164.52      138.38     12.72 o 
   1 -18   9       76.40       78.20     12.59 o 
   2 -18   9       44.30       51.87     14.58 o 
   3 -18   9       40.20       30.26     23.93 o 
  -5 -17   9        8.35       13.72     23.57 o 
  -4 -17   9       15.99       20.54     16.01 o 
  -3 -17   9       11.69        7.04     19.00 o 
  -2 -17   9       53.81       64.39     17.24 o 
  -1 -17   9      230.28      237.24     16.54 o 
   0 -17   9      187.87      179.21     11.57 o 
   1 -17   9       45.05       52.87     12.25 o 
   2 -17   9       86.46       77.41     17.24 o 
   3 -17   9       31.84       27.80     22.17 o 
   4 -17   9        1.79       11.96     25.33 o 
  -6 -16   9       53.15       50.67     29.20 o 
  -5 -16   9       11.89       20.76     25.33 o 
  -4 -16   9        3.81        0.05      3.34 o 
  -3 -16   9       84.10       75.65     19.00 o 
  -2 -16   9       85.27       79.16     16.89 o 
  -1 -16   9      106.12       91.13     16.89 o 
   0 -16   9       60.02       61.74     11.80 o 
   1 -16   9       32.70       18.61      9.89 o 
   2 -16   9       37.04       32.02     16.18 o 
   3 -16   9       22.55       26.39     19.70 o 
   4 -16   9        4.87        2.81     19.00 o 
  -6 -15   9       63.45       61.57     23.22 o 
  -5 -15   9        7.99        8.97     14.30 o 
  -4 -15   9        2.41        0.85      1.41 o 
  -3 -15   9       64.79       61.57     14.43 o 
  -2 -15   9      231.72      273.73     16.89 o 
  -1 -15   9        0.72        1.41     15.48 o 
   0 -15   9      663.95      653.37     22.17 o 
   1 -15   9       26.53       20.18      9.96 o 
   2 -15   9       13.35       14.07     14.78 o 
  -6 -14   9       17.52       20.76     24.63 o 
  -5 -14   9       64.53       62.66     12.77 o 
  -4 -14   9       10.62       10.02     11.12 o 
  -3 -14   9       50.50       36.59     15.83 o 
  -2 -14   9      177.06      181.55     13.02 o 
  -1 -14   9      290.68      258.25     14.78 o 
   0 -14   9      653.39      704.74     22.17 o 
   1 -14   9       94.89       91.23      9.37 o 
   2 -14   9       48.11       43.63     12.67 o 
  -6 -13   9       38.13       42.41     15.73 o 
  -5 -13   9      201.50      203.64     22.87 o 
  -4 -13   9       35.88       32.28      9.27 o 
  -3 -13   9        1.26       -2.81     35.18 o 
  -2 -13   9       53.90       63.68     13.37 o 
  -1 -13   9     1006.55     1043.56     24.63 o 
   0 -13   9      132.93      131.24     14.07 o 
   1 -13   9       88.14       91.07      8.61 o 
   2 -13   9       75.53       76.70     11.26 o 
  -6 -12   9      237.39      245.27     14.79 o 
  -5 -12   9       76.20       78.62     11.05 o 
  -4 -12   9       95.37       94.74      9.21 o 
  -3 -12   9       65.23       54.89     10.91 o 
  -2 -12   9       72.16       80.22     11.96 o 
  -1 -12   9      459.98      466.54     17.24 o 
   0 -12   9      162.17      165.37     13.02 o 
   1 -12   9      154.78      161.85     13.72 o 
   2 -12   9       27.05       36.59     10.56 o 
  -7 -11   9       11.78       16.89     24.28 o 
  -6 -11   9      185.72      193.46     12.80 o 
  -5 -11   9       40.48       44.68     10.07 o 
  -4 -11   9       65.05       62.16      9.33 o 
  -3 -11   9      114.63      135.11     12.31 o 
  -2 -11   9       21.50       16.18     11.26 o 
  -1 -11   9       50.78       48.55     11.26 o 
   0 -11   9      278.25      296.25     14.43 o 
   1 -11   9      330.56      342.69     15.83 o 
   2 -11   9       44.40       43.11      6.47 o 
   3 -11   9       42.55       43.63     11.26 o 
   4 -11   9      168.06      146.01     13.72 o 
  -7 -10   9      108.75      140.38     22.17 o 
  -6 -10   9       38.25       37.65     11.94 o 
  -5 -10   9      235.30      236.02     10.91 o 
  -4 -10   9       57.63       55.06      8.95 o 
  -3 -10   9       59.78       52.07     11.61 o 
  -2 -10   9      127.66      124.90     11.61 o 
  -1 -10   9      372.71      376.47     15.48 o 
   0 -10   9       17.59       14.43      7.39 o 
   1 -10   9     1395.64     1386.15     13.37 o 
   2 -10   9      239.07      241.71      6.97 o 
   3 -10   9      264.15      290.97     11.96 o 
   4 -10   9       30.12       30.96     13.37 o 
   5 -10   9      384.86      353.95     16.89 o 
   6 -10   9       76.70      106.61     23.22 o 
  -8  -9   9       18.51       33.50     20.25 o 
  -7  -9   9       84.14      103.79     22.52 o 
  -6  -9   9       32.85       28.24     11.41 o 
  -5  -9   9      188.20      177.09      9.33 o 
  -4  -9   9      157.04      153.57      9.08 o 
  -3  -9   9       14.73       13.72      9.85 o 
  -2  -9   9      848.54      860.25     19.70 o 
  -1  -9   9      323.40      311.73     13.37 o 
   0  -9   9      222.30      209.22      5.04 o 
   1  -9   9     1555.42     1561.48     20.93 o 
   2  -9   9      393.85      371.54     11.26 o 
   3  -9   9      359.58      379.10     19.00 o 
   4  -9   9      172.12      152.70     12.67 o 
   5  -9   9      231.98      234.68     16.89 o 
   6  -9   9       23.40       25.68     22.17 o 
   7  -9   9       39.30       54.89     26.39 o 
  -8  -8   9      109.66      124.55     20.75 o 
  -7  -8   9       57.72       66.50     21.46 o 
  -6  -8   9       68.20       61.22     14.43 o 
  -5  -8   9       41.77       34.83      8.21 o 
  -4  -8   9      159.08      146.43      8.45 o 
  -3  -8   9      114.91      114.70      9.50 o 
  -2  -8   9     1412.74     1396.46     24.63 o 
  -1  -8   9       22.37       32.37      9.50 o 
   0  -8   9      204.17      200.53     10.56 o 
   1  -8   9      345.75      326.22      7.55 o 
   2  -8   9      210.71      207.94      9.50 o 
   3  -8   9      674.28      699.92      9.57 o 
   4  -8   9      236.17      219.20     12.67 o 
   5  -8   9        6.92        8.44     15.48 o 
   6  -8   9       34.58       30.61     20.41 o 
   7  -8   9       19.71       20.76     25.68 o 
  -8  -7   9       28.03       39.76     27.44 o 
  -7  -7   9       11.44       10.91     21.11 o 
  -6  -7   9      113.20      119.27     14.07 o 
  -5  -7   9      285.84      288.50     10.82 o 
  -4  -7   9      313.49      310.67     10.07 o 
  -3  -7   9      214.40      210.40     11.61 o 
  -2  -7   9     1238.92     1252.43     11.26 o 
  -1  -7   9      493.48      490.77      6.41 o 
   0  -7   9        3.73        6.20      3.89 o 
   1  -7   9      489.39      503.74      8.85 o 
   2  -7   9      191.01      174.16      9.15 o 
   3  -7   9      290.74      282.21     11.61 o 
   4  -7   9       48.22       42.22     10.91 o 
   5  -7   9       28.95       25.68     13.02 o 
   6  -7   9       34.97       38.00     17.24 o 
   7  -7   9       32.31       57.00     24.63 o 
  -8  -6   9       40.87       46.79     25.68 o 
  -7  -6   9        2.53        7.39     20.41 o 
  -6  -6   9       58.53       52.42     16.18 o 
  -5  -6   9      244.34      253.16      9.70 o 
  -4  -6   9      142.95      138.34      8.20 o 
  -3  -6   9       73.33       66.36      7.06 o 
  -2  -6   9      823.24      837.73     18.30 o 
  -1  -6   9      699.39      669.99     14.07 o 
   0  -6   9      699.26      678.13      8.92 o 
   1  -6   9     1189.80     1200.85     24.73 o 
   2  -6   9      256.92      249.63      9.85 o 
   3  -6   9      214.06      225.05     11.61 o 
   4  -6   9      168.63      163.96     13.02 o 
   5  -6   9       94.70       82.68     13.02 o 
   6  -6   9       22.08       32.02     17.59 o 
   7  -6   9       81.15      109.42     25.33 o 
  -8  -5   9       59.36       80.57     24.28 o 
  -7  -5   9        1.06        7.04     19.70 o 
  -6  -5   9       48.32       46.79     14.07 o 
  -5  -5   9        4.60        2.30      8.42 o 
  -4  -5   9      663.14      716.07     13.43 o 
  -3  -5   9      108.46      104.99      7.09 o 
  -2  -5   9     1024.49      989.38     19.35 o 
  -1  -5   9      471.28      441.64      7.14 o 
   0  -5   9      701.51      693.18     20.76 o 
   1  -5   9     1538.07     1559.13     31.96 o 
   2  -5   9     1106.21     1104.99     14.25 o 
   3  -5   9       28.58       24.83      3.60 o 
   4  -5   9      648.30      658.29     17.59 o 
   5  -5   9      222.94      214.62     13.72 o 
   6  -5   9        5.47       -2.46      7.04 o 
   7  -5   9       45.38       58.41     20.41 o 
  -8  -4   9      125.78      167.48     23.93 o 
  -7  -4   9        2.94       -2.46     10.91 o 
  -6  -4   9      161.76      162.90     15.13 o 
  -5  -4   9      139.81      152.35     13.02 o 
  -4  -4   9      749.43      782.71     24.10 o 
  -3  -4   9      874.93      862.83     13.56 o 
  -2  -4   9      776.95      740.63     16.18 o 
  -1  -4   9      216.71      206.18     10.20 o 
   0  -4   9      592.01      569.50      8.62 o 
   1  -4   9      374.84      383.89      7.91 o 
   2  -4   9      454.46      481.68      9.32 o 
   3  -4   9      485.93      472.52     14.78 o 
   4  -4   9      321.29      333.55     15.13 o 
   5  -4   9      177.21      142.85     11.96 o 
   6  -4   9       22.13       15.13     15.13 o 
   7  -4   9       21.33       24.28     21.11 o 
  -8  -3   9       16.22       21.11     26.39 o 
  -7  -3   9       23.84       27.04     13.79 o 
  -6  -3   9      169.96      154.46     12.31 o 
  -5  -3   9      606.78      619.94     19.00 o 
  -4  -3   9       26.83       26.33      6.41 o 
  -3  -3   9      690.06      670.54     18.12 o 
  -2  -3   9      166.01      175.92     10.56 o 
  -1  -3   9      244.64      232.22      9.50 o 
   0  -3   9      129.63      117.07      4.85 o 
   1  -3   9      190.07      194.16      6.09 o 
   2  -3   9       81.89       81.56      5.22 o 
   3  -3   9      639.95      661.56      8.84 o 
   4  -3   9       79.24       84.44     11.61 o 
   5  -3   9      181.72      167.48     14.07 o 
   6  -3   9       14.00       11.96     18.30 o 
   7  -3   9       19.43       14.43     22.52 o 
  -8  -2   9       10.85       16.54     27.44 o 
  -7  -2   9      102.25       94.48     12.55 o 
  -6  -2   9       88.50       73.89     13.37 o 
  -5  -2   9      144.06      126.31     12.31 o 
  -4  -2   9      473.26      439.10     15.48 o 
  -3  -2   9       13.93       17.30      6.20 o 
  -2  -2   9       10.75       11.76      6.16 o 
  -1  -2   9      191.11      183.31      8.44 o 
   0  -2   9      435.66      439.62      7.81 o 
   1  -2   9       84.56       95.92      4.73 o 
   2  -2   9     1414.17     1385.92     13.48 o 
   3  -2   9      210.97      224.05      7.09 o 
   4  -2   9      165.19      147.42     12.67 o 
   5  -2   9       54.13       53.83     14.07 o 
   6  -2   9       47.61       36.94     18.30 o 
   7  -2   9       47.72       46.09     22.17 o 
  -8  -1   9       47.32       69.66     23.22 o 
  -7  -1   9       71.23       77.05     20.41 o 
  -6  -1   9       89.79       82.33     14.78 o 
  -5  -1   9       36.20       26.04     11.96 o 
  -4  -1   9      342.95      355.36     14.43 o 
  -3  -1   9      864.12      886.68     13.43 o 
  -2  -1   9      137.83      131.72      6.20 o 
  -1  -1   9      361.82      384.21     11.61 o 
   0  -1   9      196.11      184.72      8.09 o 
   1  -1   9      257.90      267.50      6.41 o 
   2  -1   9     2001.24     1973.78     24.80 o 
   3  -1   9      109.93      104.25      5.21 o 
   4  -1   9      297.17      290.24     10.07 o 
   5  -1   9        9.67        9.85     13.02 o 
   6  -1   9      130.57      124.90     16.54 o 
   7  -1   9       35.63       46.44     20.76 o 
  -8   0   9       12.68       26.39     25.68 o 
  -7   0   9      158.59      148.13     17.24 o 
  -6   0   9       26.30       14.78     14.78 o 
  -5   0   9       30.54       27.80     11.26 o 
  -4   0   9       24.27       16.18     10.20 o 
  -3   0   9     4045.77     3995.51     36.94 o 
  -2   0   9      210.97      208.67      8.97 o 
  -1   0   9      193.24      152.70      6.86 o 
   0   0   9       21.95       13.37      4.93 o 
   1   0   9      262.11      274.25      6.68 o 
   2   0   9     1229.38     1259.99     17.43 o 
   3   0   9      507.84      492.39     17.77 o 
   4   0   9      271.73      262.73     14.07 o 
   5   0   9       24.34       28.15     11.61 o 
   6   0   9      132.87      137.57     16.54 o 
   7   0   9       40.75       47.85     17.94 o 
  -8   1   9       47.18       58.76     24.28 o 
  -7   1   9       70.80       93.94     17.94 o 
  -6   1   9       90.02       92.16     10.80 o 
  -5   1   9       36.55       22.52     10.91 o 
  -4   1   9      342.28      336.36     14.07 o 
  -3   1   9      865.20      850.75     19.00 o 
  -2   1   9      137.44      138.25      5.39 o 
  -1   1   9      363.22      374.89     11.40 o 
   0   1   9      196.09      201.61      8.09 o 
   1   1   9      257.82      271.73      6.68 o 
   2   1   9     2004.80     1948.45     13.93 o 
   3   1   9      110.16      102.94      4.69 o 
   4   1   9      297.46      302.12     16.71 o 
   5   1   9        9.71       -1.41      4.93 o 
   6   1   9      130.54      128.42     17.24 o 
   7   1   9       35.41       49.96     22.87 o 
  -8   2   9       10.95        7.74     26.74 o 
  -7   2   9      102.56      112.94     20.41 o 
  -6   2   9       87.96       93.23      9.91 o 
  -5   2   9      143.69      149.53     13.02 o 
  -4   2   9      473.18      431.71     14.78 o 
  -3   2   9       14.34       14.10      3.18 o 
  -2   2   9       10.82       13.37      3.98 o 
  -1   2   9      190.39      176.83      7.92 o 
   0   2   9      435.65      445.43     10.20 o 
   1   2   9       85.26       88.95      3.71 o 
   2   2   9     1410.94     1371.55     27.55 o 
   3   2   9      210.60      220.80      4.51 o 
   4   2   9      164.70      155.22      8.70 o 
   5   2   9       54.33       59.90      7.35 o 
   6   2   9       47.60       45.04     18.65 o 
   7   2   9       47.90       56.65     21.46 o 
  -8   3   9       16.37       20.05     21.46 o 
  -7   3   9       23.82       36.94     21.11 o 
  -6   3   9      170.19      164.31     13.02 o 
  -5   3   9      607.24      589.33     19.00 o 
  -4   3   9       26.23       28.50      8.44 o 
  -3   3   9      687.57      651.61     16.89 o 
  -2   3   9      165.96      173.11      9.50 o 
  -1   3   9      244.03      238.90      9.15 o 
   0   3   9      130.19      112.42      5.10 o 
   1   3   9      187.97      196.25      5.27 o 
   2   3   9       82.64       79.78      3.33 o 
   3   3   9      639.20      653.15     15.31 o 
   4   3   9       78.61       77.42      7.86 o 
   5   3   9      181.76      182.25     10.03 o 
   6   3   9       14.06        9.54     11.77 o 
   7   3   9       19.39       34.83     23.22 o 
  -8   4   9      125.54      140.74     26.39 o 
  -7   4   9        2.95       -5.28     90.07 o 
  -6   4   9      161.71      152.00     16.54 o 
  -5   4   9      139.89      152.07      8.71 o 
  -4   4   9      752.00      757.16     19.35 o 
  -3   4   9      877.11      828.94     17.94 o 
  -2   4   9      776.44      726.90     16.18 o 
  -1   4   9      217.73      211.52     14.07 o 
   0   4   9      589.61      563.37      8.33 o 
   1   4   9      376.30      377.88     11.96 o 
   2   4   9      453.65      458.81     10.07 o 
   3   4   9      487.26      452.58     10.80 o 
   4   4   9      324.09      328.07     13.55 o 
   5   4   9      176.91      160.26      9.33 o 
   6   4   9       22.22       25.65     13.06 o 
   7   4   9       21.35       28.50     19.35 o 
  -8   5   9       59.34       90.07     28.85 o 
  -7   5   9        1.04        7.04     22.17 o 
  -6   5   9       48.31       56.29     17.59 o 
  -5   5   9        4.27        1.76     14.43 o 
  -4   5   9      660.28      691.02     19.35 o 
  -3   5   9      108.08       98.52      9.50 o 
  -2   5   9     1027.14     1025.05      8.18 o 
  -1   5   9      471.20      432.48     14.78 o 
   0   5   9      702.65      690.53      9.21 o 
   1   5   9     1539.59     1517.01     21.29 o 
   2   5   9     1107.76     1126.44     19.18 o 
   3   5   9       28.10       24.66      6.68 o 
   4   5   9      645.47      684.57     14.05 o 
   5   5   9      223.21      227.16     11.16 o 
   6   5   9        5.36        6.57     11.41 o 
   7   5   9       45.21       51.61     17.47 o 
  -8   6   9       41.09       48.20     28.50 o 
  -7   6   9        2.42        0.00      1.41 o 
  -6   6   9       58.70       60.16     13.72 o 
  -5   6   9      245.00      239.25     15.48 o 
  -4   6   9      143.43      128.17      8.83 o 
  -3   6   9       74.27       67.91      9.85 o 
  -2   6   9      820.49      830.90      8.32 o 
  -1   6   9      699.17      660.85      8.79 o 
   0   6   9      699.79      684.48      9.33 o 
   1   6   9     1185.77     1163.51     22.52 o 
   2   6   9      256.17      260.02      5.56 o 
   3   6   9      212.81      220.96      9.06 o 
   4   6   9      170.03      169.38      9.46 o 
   5   6   9       94.44       87.52      9.82 o 
   6   6   9       22.24       24.09     14.23 o 
   7   6   9       81.45      111.72     18.27 o 
  -7   7   9       11.60       19.70     21.46 o 
  -6   7   9      113.25      117.87     19.00 o 
  -5   7   9      285.44      256.84     15.48 o 
  -4   7   9      313.95      282.88     14.07 o 
  -3   7   9      212.88      211.08      9.32 o 
  -2   7   9     1238.13     1241.61     10.71 o 
  -1   7   9      493.93      468.86      7.86 o 
   0   7   9        3.69        2.79      4.56 o 
   1   7   9      491.50      502.87     15.48 o 
   2   7   9      191.03      194.28      4.80 o 
   3   7   9      292.14      261.32     14.78 o 
   4   7   9       48.53       42.03      7.60 o 
   5   7   9       28.92       24.42      9.95 o 
   6   7   9       34.55       32.69     11.50 o 
   7   7   9       32.24       43.62     19.02 o 
  -7   8   9       57.70       60.87     19.00 o 
  -6   8   9       67.86       60.87     15.48 o 
  -5   8   9       41.80       29.55     11.96 o 
  -4   8   9      158.98      143.20     12.67 o 
  -3   8   9      115.46      111.00      3.66 o 
  -2   8   9     1416.45     1326.88     14.80 o 
  -1   8   9       21.98       18.65      7.39 o 
   0   8   9      204.26      187.77      6.00 o 
   1   8   9      346.63      333.48      6.70 o 
   2   8   9      211.53      207.02      6.10 o 
   3   8   9      674.26      658.53     13.31 o 
   4   8   9      235.39      239.80     10.62 o 
   5   8   9        6.99        9.43      9.95 o 
   6   8   9       34.88       26.89     11.87 o 
   7   8   9       19.40       24.77     19.64 o 
  -7   9   9       84.35      123.50     22.87 o 
  -6   9   9       33.09       40.81     20.76 o 
  -5   9   9      187.47      159.74     13.72 o 
  -4   9   9      156.63      130.53     14.07 o 
  -3   9   9       14.49       16.89     11.61 o 
  -2   9   9      845.84      872.21     17.94 o 
  -1   9   9      324.64      328.27     10.91 o 
   0   9   9      221.94      211.81      8.44 o 
   1   9   9     1554.52     1573.03     52.25 o 
   2   9   9      393.06      391.88     10.57 o 
   3   9   9      359.03      369.89     11.27 o 
   4   9   9      172.97      146.37      9.80 o 
   5   9   9      231.19      213.05     11.23 o 
   6   9   9       23.30       17.99     14.43 o 
   7   9   9       39.70       42.57     22.87 o 
  -7  10   9      108.61      140.38     27.44 o 
  -6  10   9       38.68       39.41     16.54 o 
  -5  10   9      236.52      228.70     15.83 o 
  -4  10   9       57.37       55.24     11.96 o 
  -3  10   9       60.11       61.92     11.96 o 
  -2  10   9      128.23      121.39     10.20 o 
  -1  10   9      371.79      395.82     11.61 o 
   0  10   9       17.53       16.54      7.39 o 
   1  10   9     1394.52     1428.83     13.72 o 
   2  10   9      239.89      215.68     13.02 o 
   3  10   9      264.43      274.80     10.16 o 
   4  10   9       29.58       19.78      8.90 o 
   5  10   9      386.05      351.84     17.94 o 
   6  10   9       76.62      102.93     14.10 o 
  -7  11   9       11.73        9.85     27.09 o 
  -6  11   9      184.89      207.94     22.87 o 
  -5  11   9       39.86       51.37     16.89 o 
  -4  11   9       65.36       68.96     14.78 o 
  -3  11   9      114.71      119.98     12.67 o 
  -2  11   9       21.82       16.89      9.85 o 
  -1  11   9       51.43       51.02      9.15 o 
   0  11   9      280.20      270.92      8.80 o 
   2  11   9       44.11       26.74     12.31 o 
   3  11   9       42.46       32.27      9.46 o 
   4  11   9      168.82      161.93     11.15 o 
   5  11   9      175.93      175.45     12.37 o 
   6  11   9       62.02       97.36     16.51 o 
  -7  12   9       77.54      111.89     25.33 o 
  -6  12   9      237.81      252.27     22.17 o 
  -5  12   9       75.98       80.92     19.00 o 
  -4  12   9       95.75      101.33     15.83 o 
  -3  12   9       64.87       60.16     13.37 o 
  -2  12   9       72.10       67.55     10.91 o 
  -1  12   9      461.02      478.15     13.02 o 
   0  12   9      160.21      175.22      8.44 o 
   3  12   9       35.83       28.13      9.13 o 
   4  12   9      242.74      242.02     10.30 o 
   5  12   9        1.57       10.48     14.29 o 
   6  12   9       31.56       47.74     15.72 o 
  -6  13   9       38.29       45.04     23.22 o 
  -5  13   9      201.67      220.25     20.41 o 
  -4  13   9       35.43       36.94     15.13 o 
  -3  13   9        1.22        0.35     13.72 o 
  -2  13   9       53.78       52.78     11.96 o 
  -1  13   9     1004.47     1043.56     17.94 o 
   3  13   9       19.94       12.45      9.10 o 
   4  13   9       74.59       70.09     12.59 o 
   5  13   9       77.91       50.59     12.47 o 
   6  13   9       46.77       51.37     22.87 o 
  -6  14   9       17.37       14.43     28.50 o 
  -5  14   9       64.21       54.54     21.81 o 
  -4  14   9       10.73       -6.68     13.37 o 
  -3  14   9       50.76       38.70     14.78 o 
  -2  14   9      177.03      199.49     13.02 o 
  -1  14   9      292.33      299.42     11.61 o 
   3  14   9        2.53        0.25      7.95 o 
   4  14   9       35.71       29.06     13.69 o 
   5  14   9       67.62       57.23     14.98 o 
   6  14   9      139.76      127.37     27.09 o 
  -6  15   9       63.30       47.50     28.15 o 
  -5  15   9        8.10        0.00      1.41 o 
  -4  15   9        2.45       -2.81      4.93 o 
  -3  15   9       64.52       57.00     16.54 o 
  -2  15   9      232.06      265.99     14.07 o 
   3  15   9        0.36        2.81     13.37 o 
   4  15   9        6.19        5.39     22.21 o 
   5  15   9       28.14       56.50     16.37 o 
  -5  16   9       11.80       17.94     25.33 o 
  -4  16   9        3.82        7.74     21.11 o 
  -3  16   9       84.05       87.26     17.59 o 
   3  16   9       22.56       22.52     16.89 o 
   4  16   9        4.94        6.82     15.98 o 
   5  16   9       34.06       23.22     22.17 o 
  -5  17   9        8.37        3.87     27.44 o 
  -4  17   9       15.87        9.15    119.98 o 
  -3  17   9       11.76       19.00     19.35 o 
   2  17   9       86.56       80.57     15.48 o 
   3  17   9       31.85       34.83     19.70 o 
   4  17   9        1.75        9.99     15.55 o 
   5  17   9       28.48       26.04     24.63 o 
  -5  18   9        0.39        9.85     29.20 o 
   2  18   9       44.26       49.96     17.94 o 
   3  18   9       40.30       45.04     18.65 o 
   4  18   9        5.62       14.07     24.98 o 
   2  19   9        0.73       10.20     21.46 o 
   3  19   9        5.05        8.80     22.52 o 
   4  19   9        0.14       -1.06    317.71 o 
   2  20   9        0.71       10.56     24.28 o 
   3  20   9        4.92        1.41     10.20 o 
   2  21   9       10.93       20.41     27.44 o 
   0 -21  10       56.37       63.33     26.74 o 
   1 -21  10       55.02       58.76     30.61 o 
  -1 -20  10       21.41       31.67     25.68 o 
   0 -20  10      139.52      140.38     27.09 o 
   1 -20  10       33.10       26.39     25.33 o 
  -3 -19  10       41.35       51.37     27.80 o 
  -2 -19  10       37.16       49.24     17.18 o 
  -1 -19  10       91.07       94.81     16.79 o 
   0 -19  10      142.61      149.54     14.29 o 
   1 -19  10       34.08       25.55     17.04 o 
   2 -19  10        0.43        5.28     24.63 o 
  -4 -18  10       31.23       27.67     19.25 o 
  -3 -18  10       22.38       19.00     25.33 o 
  -2 -18  10        0.51        7.04     18.30 o 
  -1 -18  10      256.37      253.11     12.30 o 
   0 -18  10       27.05       17.15     15.54 o 
   1 -18  10       13.88       15.47     15.51 o 
   2 -18  10        2.03        5.28     24.63 o 
   3 -18  10       22.10       19.70     23.22 o 
  -4 -17  10       24.23       29.41     17.29 o 
  -3 -17  10       10.44       14.07     21.46 o 
  -2 -17  10       10.21        2.81     16.54 o 
  -1 -17  10      347.69      376.47     19.70 o 
   0 -17  10      197.94      195.63     13.02 o 
   1 -17  10       31.10       33.07     13.16 o 
   2 -17  10       15.79       15.13     17.59 o 
  -5 -16  10       18.83       16.66     18.28 o 
  -4 -16  10       56.49       45.49     14.02 o 
  -3 -16  10       18.75       20.41     16.18 o 
  -2 -16  10        6.68        5.98     17.59 o 
  -1 -16  10      181.68      173.81     15.83 o 
   0 -16  10      390.11      393.88     12.55 o 
   1 -16  10       33.23       30.35     11.57 o 
   2 -16  10       30.72       30.61     20.41 o 
  -6 -15  10       21.11       33.07     27.80 o 
  -5 -15  10       85.57       92.21     16.01 o 
  -4 -15  10       75.64       79.87     14.67 o 
  -3 -15  10       51.84       68.26     18.65 o 
  -2 -15  10       35.49       41.52     17.59 o 
  -1 -15  10      109.15       91.48     12.67 o 
   0 -15  10      256.09      270.92     15.48 o 
   1 -15  10       12.72       13.00     11.62 o 
   2 -15  10       88.23       86.88     10.44 o 
  -6 -14  10       67.98       70.51     16.65 o 
  -5 -14  10      139.67      130.36     15.33 o 
  -4 -14  10       89.26       77.68     12.66 o 
  -3 -14  10       57.84       53.48     13.02 o 
  -2 -14  10      138.97      137.57     12.67 o 
  -1 -14  10       98.88      102.39     14.43 o 
   0 -14  10      283.89      294.14     15.48 o 
   1 -14  10       12.88       12.94     10.31 o 
   2 -14  10      129.28      120.35     12.84 o 
  -6 -13  10      175.91      159.50     16.05 o 
  -5 -13  10      147.05      150.17     13.83 o 
  -4 -13  10       19.97       19.92     10.16 o 
  -3 -13  10       69.59       68.26     15.13 o 
  -2 -13  10      310.03      327.92     17.24 o 
  -1 -13  10      344.85      353.95     17.59 o 
   0 -13  10      233.49      227.29     15.48 o 
   1 -13  10       99.15       89.72     14.78 o 
   2 -13  10       68.42       75.94      9.71 o 
  -7 -12  10       19.70       18.65     29.55 o 
  -6 -12  10      145.84      166.73     15.26 o 
  -5 -12  10      126.16      130.45     18.65 o 
  -4 -12  10       20.41       15.05     10.14 o 
  -3 -12  10      152.42      159.38     14.43 o 
  -2 -12  10      206.51      220.25     14.78 o 
  -1 -12  10     1077.81     1156.15     26.04 o 
   0 -12  10      110.70       78.46     11.96 o 
   1 -12  10      304.61      324.40     16.18 o 
   2 -12  10       13.38       18.60      8.70 o 
  -7 -11  10       31.96       35.18     25.33 o 
  -6 -11  10      115.57      115.76     14.78 o 
  -5 -11  10       15.18       12.84     12.81 o 
  -4 -11  10       43.81       34.29     10.32 o 
  -3 -11  10       35.43       29.20     12.67 o 
  -2 -11  10      129.60      126.31     12.31 o 
  -1 -11  10      728.94      754.00     20.76 o 
   0 -11  10      134.54      110.83     12.31 o 
   1 -11  10      639.96      691.37     20.05 o 
   2 -11  10       48.68       39.01      6.05 o 
   3 -11  10       88.04       74.24     12.31 o 
   4 -11  10      267.21      287.10     15.83 o 
   5 -11  10      113.31       97.11     18.65 o 
  -7 -10  10       12.64       15.83     26.39 o 
  -6 -10  10       28.38       36.08     13.16 o 
  -5 -10  10      119.57      138.10     10.06 o 
  -4 -10  10       46.71       38.32      9.77 o 
  -3 -10  10       30.30       26.04      9.85 o 
  -2 -10  10      254.50      263.53     14.43 o 
  -1 -10  10      451.19      446.84     16.54 o 
   0 -10  10      459.69      490.11     16.89 o 
   1 -10  10      185.96      204.63      8.62 o 
   2 -10  10       82.82       79.50      7.21 o 
   3 -10  10      189.74      187.88     11.61 o 
   4 -10  10      162.88      169.24     14.43 o 
   5 -10  10       66.28       58.41     19.35 o 
   6 -10  10        0.35        3.87     25.33 o 
  -8  -9  10       68.87       82.82     22.13 o 
  -7  -9  10        4.79        4.22     22.17 o 
  -6  -9  10       59.40       52.13     12.81 o 
  -5  -9  10      410.67      435.72     13.41 o 
  -4  -9  10       47.81       41.54      8.81 o 
  -3  -9  10       37.28       33.07     11.96 o 
  -2  -9  10      131.88      127.01      9.85 o 
  -1  -9  10      100.85      109.77     11.61 o 
   0  -9  10      686.85      711.41      8.99 o 
   1  -9  10      233.43      236.09      7.19 o 
   2  -9  10      174.04      165.71      7.27 o 
   3  -9  10      122.88      112.59     11.61 o 
   4  -9  10      123.49      110.83     13.72 o 
   5  -9  10       54.74       52.42     17.59 o 
   6  -9  10        1.53        1.06     23.93 o 
   7  -9  10       22.81       19.70     28.50 o 
  -8  -8  10        8.33        6.67     20.86 o 
  -7  -8  10       35.13       42.57     20.76 o 
  -6  -8  10       18.92       26.39     17.24 o 
  -5  -8  10      504.73      511.64     14.25 o 
  -4  -8  10      255.08      243.38     10.30 o 
  -3  -8  10        4.50        2.81     11.26 o 
  -2  -8  10       87.20       87.96     10.56 o 
  -1  -8  10      409.06      397.58      7.39 o 
   0  -8  10     1128.28     1143.93     11.54 o 
   1  -8  10      216.24      201.84      6.96 o 
   2  -8  10      432.34      429.74      9.80 o 
   3  -8  10       22.50       27.09     10.56 o 
   4  -8  10      341.44      344.10     15.48 o 
   5  -8  10        8.43        0.70      2.11 o 
   6  -8  10        3.53        3.87     23.22 o 
   7  -8  10      103.90      139.33     28.15 o 
  -8  -7  10       24.55       26.72     21.99 o 
  -7  -7  10       37.14       42.92     19.35 o 
  -6  -7  10       52.87       59.11     15.13 o 
  -5  -7  10      328.36      356.69     12.49 o 
  -4  -7  10      265.89      269.48     10.07 o 
  -3  -7  10       40.60       26.74     10.91 o 
  -2  -7  10      561.71      536.56     16.89 o 
  -1  -7  10      901.81      930.74      9.54 o 
   0  -7  10      887.98      908.01     23.57 o 
   1  -7  10       43.77       43.62      5.56 o 
   2  -7  10      974.55      972.41     15.66 o 
   3  -7  10      284.73      286.40     13.02 o 
   4  -7  10      592.18      606.57     18.65 o 
   5  -7  10        2.14        1.06     16.89 o 
   6  -7  10        3.32       10.91     20.76 o 
   7  -7  10      160.69      177.33     27.09 o 
  -8  -6  10       59.50       84.92     21.38 o 
  -7  -6  10       49.07       47.50     19.00 o 
  -6  -6  10      103.60      109.77     15.83 o 
  -5  -6  10       67.23       68.97      7.83 o 
  -4  -6  10        6.83       12.84      7.16 o 
  -3  -6  10      478.00      465.61     11.82 o 
  -2  -6  10      487.25      511.58     15.13 o 
  -1  -6  10     1001.87     1000.67     10.49 o 
   0  -6  10     1237.96     1240.29     29.20 o 
   1  -6  10       76.08       72.78      5.24 o 
   2  -6  10      969.36      963.72     17.94 o 
   3  -6  10      441.50      436.32     19.35 o 
   4  -6  10      465.70      450.00     16.18 o 
   5  -6  10        6.69       -3.52     33.42 o 
   6  -6  10        0.39       -0.70      2.11 o 
   7  -6  10       47.57       56.29     27.80 o 
  -8  -5  10       39.58       50.31     30.26 o 
  -7  -5  10       30.67       32.72     19.70 o 
  -6  -5  10      102.20      102.39     17.59 o 
  -5  -5  10       86.41       69.94     12.49 o 
  -4  -5  10      458.88      504.28     16.71 o 
  -3  -5  10      788.41      788.48     13.81 o 
  -2  -5  10      306.71      322.29     13.72 o 
  -1  -5  10     1183.63     1214.42     20.58 o 
   0  -5  10      594.29      590.96      9.68 o 
   1  -5  10      307.74      300.61      7.66 o 
   2  -5  10       55.75       56.40      4.38 o 
   3  -5  10      666.38      657.95     19.35 o 
   4  -5  10      169.30      149.53     13.02 o 
   5  -5  10       27.59       23.22     15.83 o 
   6  -5  10        3.73        3.87     21.46 o 
   7  -5  10        7.44        7.04     22.87 o 
  -8  -4  10       10.36        1.41     29.91 o 
  -7  -4  10        3.85        1.76     21.46 o 
  -6  -4  10       73.43       60.87     13.72 o 
  -5  -4  10       79.05       62.28     13.02 o 
  -4  -4  10     1030.88     1038.60     22.69 o 
  -3  -4  10      656.89      644.85     20.05 o 
  -2  -4  10      688.80      718.81     18.30 o 
  -1  -4  10     2196.44     2173.68     27.09 o 
   0  -4  10       66.19       63.09      4.90 o 
   1  -4  10      187.22      185.20      8.44 o 
   2  -4  10      479.76      456.21     18.47 o 
   3  -4  10      356.80      362.63      9.11 o 
   4  -4  10       34.81       19.70     13.02 o 
   5  -4  10      127.78      135.46     13.72 o 
   6  -4  10        4.40        1.06     16.18 o 
   7  -4  10        6.96       16.89     22.87 o 
  -8  -3  10        1.91       -2.81      9.15 o 
  -7  -3  10        9.79        5.98     18.65 o 
  -6  -3  10       95.46      107.31     16.18 o 
  -5  -3  10      114.22      120.68     11.96 o 
  -4  -3  10      869.05      816.22     14.54 o 
  -3  -3  10      159.44      176.55      8.31 o 
  -2  -3  10      975.37      982.69     20.05 o 
  -1  -3  10     1155.04     1106.89     19.35 o 
   0  -3  10      169.80      164.00      6.06 o 
   1  -3  10      185.40      195.73      6.59 o 
   2  -3  10      997.64      927.84     13.19 o 
   3  -3  10      951.98      966.16     20.05 o 
   4  -3  10       28.35       32.17      7.42 o 
   5  -3  10       34.04       36.94     14.43 o 
   6  -3  10        0.05        4.93     19.70 o 
   7  -3  10       11.71        5.28     23.57 o 
  -8  -2  10        0.86        9.85     23.93 o 
  -7  -2  10       14.05        6.39     14.79 o 
  -6  -2  10      130.06      133.70     16.18 o 
  -5  -2  10      371.40      376.47     16.18 o 
  -4  -2  10      260.70      250.51     14.07 o 
  -3  -2  10      892.11      913.73     14.05 o 
  -2  -2  10      608.28      609.94     26.04 o 
  -1  -2  10      396.79      395.47     11.96 o 
   0  -2  10      692.04      680.52     15.13 o 
   1  -2  10      469.50      483.41      8.58 o 
   2  -2  10      550.19      507.12      9.21 o 
   3  -2  10     2230.75     2243.99     31.84 o 
   4  -2  10      202.59      220.04     14.60 o 
   5  -2  10        2.64        4.57     15.48 o 
   6  -2  10        7.08        4.22     20.05 o 
   7  -2  10        9.92       26.04     23.57 o 
  -8  -1  10        1.24        8.44     27.80 o 
  -7  -1  10        4.36        0.20     17.40 o 
  -6  -1  10       57.44       60.52     15.48 o 
  -5  -1  10      539.79      583.35     19.00 o 
  -4  -1  10      713.75      732.18     19.70 o 
  -3  -1  10      683.93      689.74     12.81 o 
  -2  -1  10      631.72      656.58     22.17 o 
  -1  -1  10       62.29       63.68      8.09 o 
   0  -1  10      553.41      552.74     12.67 o 
   1  -1  10      131.16      142.87      5.56 o 
   2  -1  10       56.94       59.70      4.81 o 
   3  -1  10      840.13      874.61     11.45 o 
   4  -1  10      330.26      359.31      7.50 o 
   5  -1  10       33.47       26.74     15.13 o 
   6  -1  10       17.22       23.57     19.00 o 
   7  -1  10       16.22       24.98     21.11 o 
  -8   0  10        1.50        2.11     27.80 o 
  -7   0  10        1.55       -2.11     41.17 o 
  -6   0  10       26.69       39.76     14.43 o 
  -5   0  10      536.09      599.89     20.05 o 
  -4   0  10     1314.88     1371.48     25.33 o 
  -3   0  10       54.43       45.74     10.20 o 
  -2   0  10      902.77      875.34     12.94 o 
  -1   0  10       17.90       17.94      5.98 o 
   0   0  10      433.13      448.60     11.61 o 
   1   0  10        0.51       -0.81      5.98 o 
   2   0  10      232.87      237.00     13.02 o 
   3   0  10       78.11       80.89      7.56 o 
   4   0  10      852.27      883.12     21.46 o 
   5   0  10       32.26       36.59     11.96 o 
   6   0  10        1.01        4.22     19.00 o 
   7   0  10        3.98       23.22     22.17 o 
  -8   1  10        1.19       -1.06      5.63 o 
  -7   1  10        4.27        3.17     21.11 o 
  -6   1  10       57.58       56.29     14.43 o 
  -5   1  10      539.59      570.33     19.00 o 
  -4   1  10      713.08      698.76     18.30 o 
  -3   1  10      680.67      681.52     17.94 o 
  -2   1  10      633.25      654.13     11.29 o 
  -1   1  10       62.15       59.26      5.34 o 
   0   1  10      551.05      594.96     12.67 o 
   1   1  10      132.85      142.96      5.81 o 
   2   1  10       57.39       56.96      4.29 o 
   3   1  10      838.78      864.87      9.91 o 
   4   1  10      330.13      327.56     14.43 o 
   5   1  10       33.37       31.31     11.96 o 
   6   1  10       17.53        4.93     20.05 o 
   7   1  10       16.10       14.78     25.68 o 
  -8   2  10        0.86        7.74     26.39 o 
  -7   2  10       14.35        6.68     19.00 o 
  -6   2  10      129.51      132.19     11.44 o 
  -5   2  10      371.88      363.10     16.54 o 
  -4   2  10      262.50      245.59     13.72 o 
  -3   2  10      894.66      902.12     19.70 o 
  -2   2  10      606.55      631.60     21.99 o 
  -1   2  10      396.53      390.19     12.31 o 
   0   2  10      694.02      695.59     13.02 o 
   1   2  10      467.53      502.53     14.60 o 
   2   2  10      547.35      514.73      6.95 o 
   3   2  10     2232.70     2238.80     42.05 o 
   4   2  10      203.00      216.38     13.37 o 
   5   2  10        2.57        2.35      4.93 o 
   6   2  10        6.91        7.74     19.00 o 
   7   2  10       10.11       12.67     21.11 o 
  -8   3  10        1.86        7.74     29.91 o 
  -7   3  10        9.53        0.35      4.22 o 
  -6   3  10       95.88      102.03     18.65 o 
  -5   3  10      114.16      122.44     13.37 o 
  -4   3  10      867.21      836.33     21.11 o 
  -3   3  10      158.02      149.88     10.56 o 
  -2   3  10      976.86      987.97     19.00 o 
  -1   3  10     1155.52     1148.06     19.00 o 
   0   3  10      168.95      157.22      8.27 o 
   1   3  10      186.27      190.77      5.59 o 
   2   3  10     1001.40      966.80     24.20 o 
   3   3  10      950.70      924.46     14.93 o 
   4   3  10       28.02       26.77      7.83 o 
   5   3  10       34.33       31.98      9.44 o 
   6   3  10        0.05        0.70      9.50 o 
   7   3  10       11.46       14.07     26.74 o 
  -8   4  10       10.39        2.11     26.39 o 
  -7   4  10        3.69        1.76     30.61 o 
  -6   4  10       73.45       92.18     18.30 o 
  -5   4  10       78.59       60.82      9.69 o 
  -4   4  10     1031.28     1016.82     22.87 o 
  -3   4  10      659.09      659.70     17.59 o 
  -2   4  10      689.22      727.96     16.89 o 
  -1   4  10     2197.00     2145.45     14.57 o 
   0   4  10       66.29       66.31      5.10 o 
   1   4  10      186.77      203.01     10.20 o 
   2   4  10      477.89      460.25     12.31 o 
   3   4  10      355.60      356.07     26.56 o 
   4   4  10       34.34       29.91      6.93 o 
   5   4  10      127.80      133.72     11.12 o 
   6   4  10        4.37        5.88     14.42 o 
   7   4  10        7.20        3.17    276.90 o 
  -7   5  10       31.05       32.37     17.94 o 
  -6   5  10      101.50       89.02     13.72 o 
  -5   5  10       86.86       69.57      8.31 o 
  -4   5  10      459.85      483.08     17.59 o 
  -3   5  10      785.54      762.09     18.65 o 
  -2   5  10      304.84      327.92     13.02 o 
  -1   5  10     1182.54     1214.62     20.41 o 
   0   5  10      594.64      612.49     13.37 o 
   1   5  10      307.80      303.50      7.35 o 
   2   5  10       54.70       49.30      6.31 o 
   3   5  10      669.55      649.27     14.78 o 
   4   5  10      169.64      156.55      9.08 o 
   5   5  10       27.39       23.80     10.14 o 
   6   5  10        3.80        3.73     12.07 o 
   7   5  10        7.56       11.96     21.81 o 
  -7   6  10       48.65       64.04     19.70 o 
  -6   6  10      104.34      101.33     19.70 o 
  -5   6  10       67.30       68.96     15.83 o 
  -4   6  10        7.14       14.56      7.70 o 
  -3   6  10      480.33      471.82     15.13 o 
  -2   6  10      489.70      507.82     19.18 o 
  -1   6  10     1002.81      979.28     16.54 o 
   0   6  10     1236.88     1246.94     12.56 o 
   1   6  10       75.90       82.61      5.32 o 
   2   6  10      970.49      981.79     17.62 o 
   3   6  10      438.89      420.46     11.57 o 
   4   6  10      465.57      457.08     12.62 o 
   5   6  10        6.88       10.15     10.98 o 
   6   6  10        0.43       -2.58      8.33 o 
   7   6  10       47.26       50.87     18.18 o 
  -7   7  10       37.37       35.54     22.87 o 
  -6   7  10       52.54       46.09     18.30 o 
  -5   7  10      327.68      324.75     17.94 o 
  -4   7  10      263.83      266.34     13.72 o 
  -3   7  10       39.79       38.00     10.91 o 
  -2   7  10      560.22      545.79      7.60 o 
  -1   7  10      901.08      921.19     10.90 o 
   0   7  10      889.52      914.33     23.57 o 
   1   7  10       44.74       38.59      5.21 o 
   2   7  10      975.06      988.83     32.71 o 
   3   7  10      285.57      288.99     15.48 o 
   4   7  10      591.59      590.14     14.05 o 
   5   7  10        2.23       11.63     15.68 o 
   6   7  10        3.19        8.75     10.38 o 
   7   7  10      160.84      179.09     24.63 o 
  -7   8  10       35.00       55.94     26.04 o 
  -6   8  10       18.90       26.04     20.41 o 
  -5   8  10      505.52      509.11     20.05 o 
  -4   8  10      257.42      244.53     15.13 o 
  -3   8  10        4.63        5.63     12.31 o 
  -2   8  10       87.28       89.04      5.28 o 
  -1   8  10      409.13      398.73      8.01 o 
   0   8  10     1127.69     1123.57     12.16 o 
   1   8  10      214.73      209.69      7.74 o 
   2   8  10      431.19      394.28     15.48 o 
   3   8  10       22.57       12.88      7.61 o 
   4   8  10      341.96      323.92     12.02 o 
   5   8  10        8.24       11.81     11.16 o 
   6   8  10        3.71        0.82      4.17 o 
  -7   9  10        4.71        5.98     27.80 o 
  -6   9  10       59.81       55.94     20.05 o 
  -5   9  10      409.77      395.12     18.30 o 
  -4   9  10       47.07       45.39     14.78 o 
  -3   9  10       36.64       42.22     12.67 o 
  -2   9  10      131.81      130.14      6.86 o 
  -1   9  10      100.63       94.10      4.64 o 
   0   9  10      686.60      702.66     10.02 o 
   1   9  10      235.73      230.10     14.78 o 
   2   9  10      175.00      162.72      8.33 o 
   3   9  10      122.89      130.18     16.18 o 
   4   9  10      123.90      117.51     10.57 o 
   5   9  10       54.82       55.49     11.57 o 
   6   9  10        1.47        0.64      5.45 o 
  -7  10  10       12.64       12.67     25.33 o 
  -6  10  10       28.17       26.74     23.22 o 
  -5  10  10      119.79      115.40     15.83 o 
  -4  10  10       46.97       45.39     13.02 o 
  -3  10  10       30.78       23.57     13.02 o 
  -2  10  10      255.68      247.34     11.96 o 
  -1  10  10      452.21      442.97     13.02 o 
   0  10  10      460.32      464.95      8.77 o 
   1  10  10      185.80      180.85     11.61 o 
   2  10  10       82.19       67.13      8.67 o 
   3  10  10      189.76      182.58      9.82 o 
   4  10  10      161.72      161.34     10.28 o 
   5  10  10       65.82       62.67     11.78 o 
   6  10  10        0.39       11.18     16.66 o 
  -6  11  10      115.75      143.20     19.70 o 
  -5  11  10       14.91       13.37     16.54 o 
  -4  11  10       43.70       39.05     16.89 o 
  -3  11  10       35.22       39.05     13.02 o 
  -2  11  10      127.97      115.40     11.61 o 
  -1  11  10      727.06      755.40     15.83 o 
   0  11  10      133.77      133.00      8.44 o 
   1  11  10      638.79      635.78     17.24 o 
   2  11  10       49.28       45.44      8.26 o 
   3  11  10       87.93       76.92      7.95 o 
   4  11  10      268.28      263.21     12.37 o 
   5  11  10      113.63       92.97     15.12 o 
   6  11  10       22.73       26.15     16.27 o 
  -6  12  10      146.02      145.66     26.39 o 
  -5  12  10      126.98      119.98     17.59 o 
  -4  12  10       20.40        7.74     16.54 o 
  -3  12  10      152.89      131.24     13.72 o 
  -2  12  10      207.70      217.44     12.31 o 
  -1  12  10     1078.86     1145.24     19.00 o 
   2  12  10       13.19       19.35     14.78 o 
   3  12  10      121.77      103.31     10.87 o 
   4  12  10      129.96      113.04     16.36 o 
   5  12  10      110.84       86.85     13.10 o 
   6  12  10       57.65       58.41     26.04 o 
  -6  13  10      175.27      145.66     26.74 o 
  -5  13  10      146.28      148.13     19.35 o 
  -4  13  10       20.12       33.78     17.59 o 
  -3  13  10       69.27       58.41     14.43 o 
  -2  13  10      308.99      356.06     14.07 o 
   2  13  10       68.07       79.87     13.72 o 
   3  13  10       74.94       62.56     11.30 o 
   4  13  10       48.52       54.55     13.26 o 
   5  13  10       32.68       39.51     15.87 o 
  -6  14  10       68.31       77.41     25.33 o 
  -5  14  10      140.02      118.22     21.46 o 
  -4  14  10       89.40       80.92     20.05 o 
  -3  14  10       57.90       56.29     16.18 o 
  -2  14  10      139.44      123.50     14.07 o 
   3  14  10       28.52       22.93     12.76 o 
   4  14  10       14.38       14.78     15.21 o 
   5  14  10       28.44       36.14     18.32 o 
  -6  15  10       21.09       13.72     31.67 o 
  -5  15  10       85.59       94.65     23.57 o 
  -4  15  10       75.32       74.59     20.05 o 
  -3  15  10       51.75       58.76     17.59 o 
  -2  15  10       35.37       32.02     15.48 o 
   2  15  10       88.34       74.24     13.72 o 
   3  15  10        3.54        7.28     14.02 o 
   4  15  10       15.15       14.77     16.40 o 
   5  15  10      110.44       94.29     25.68 o 
  -5  16  10       18.72       26.39     26.04 o 
  -4  16  10       56.93       58.41     24.28 o 
  -3  16  10       18.86       18.65     19.70 o 
   2  16  10       30.54       25.68     17.59 o 
   3  16  10       11.25       13.75     15.12 o 
   4  16  10       36.30       27.96     17.16 o 
  -5  17  10       21.45       36.24     29.55 o 
  -4  17  10       24.02       24.28     24.63 o 
   2  17  10       15.97       23.22     16.18 o 
   3  17  10       33.57       29.70     13.95 o 
   4  17  10       28.12       26.04     21.46 o 
   2  18  10        1.98        1.06     40.46 o 
   3  18  10       22.06       26.21     18.48 o 
   2  19  10        0.42        9.50     22.87 o 
   3  19  10       19.38       24.63     22.52 o 
   2  20  10       24.28       21.11     22.52 o 
   0 -20  11        0.05       -0.35      1.06 o 
  -2 -19  11       22.48       24.28     28.15 o 
  -1 -19  11       56.35       47.97     19.18 o 
   0 -19  11        4.49       11.23     21.93 o 
  -4 -18  11        3.15       19.35     27.44 o 
  -3 -18  11       12.04       11.61     22.87 o 
  -2 -18  11        8.80        7.39     20.41 o 
  -1 -18  11        0.54        4.76     20.71 o 
   0 -18  11        9.32       18.70     14.62 o 
   1 -18  11       66.73       85.83     17.12 o 
   2 -18  11        3.98        1.06      9.50 o 
  -4 -17  11       19.88       30.85     17.51 o 
  -3 -17  11       15.34       29.20     22.87 o 
  -2 -17  11       22.28       19.70     17.24 o 
  -1 -17  11       34.24       35.18     18.30 o 
   0 -17  11       41.49       30.19     14.17 o 
   1 -17  11       13.28       11.82     13.22 o 
   2 -17  11        2.99       12.67     20.05 o 
   3 -17  11        5.43        2.81     43.98 o 
  -5 -16  11       16.58       14.78     28.50 o 
  -4 -16  11       16.82        9.95     16.53 o 
  -3 -16  11        9.79       16.89     22.87 o 
  -2 -16  11      135.75      137.57     17.59 o 
  -1 -16  11        3.49        1.76     17.24 o 
   0 -16  11      102.12       99.22     19.35 o 
   1 -16  11        9.64        9.83     13.12 o 
   2 -16  11       15.26       18.30     22.52 o 
   3 -16  11        2.69        2.81     20.41 o 
  -5 -15  11        6.97       13.27     26.15 o 
  -4 -15  11        2.30        1.64      5.46 o 
  -3 -15  11       24.06       23.93     15.48 o 
  -2 -15  11       56.46       73.89     19.00 o 
  -1 -15  11      133.51      127.01     17.94 o 
   0 -15  11      130.00      117.16     17.94 o 
   1 -15  11       80.10       72.34     12.62 o 
   2 -15  11       14.31       22.87     19.35 o 
   3 -15  11       33.54       34.48     21.46 o 
  -6 -14  11        8.38        7.39     28.15 o 
  -5 -14  11        4.44        4.24     17.41 o 
  -4 -14  11       27.32       25.06     13.83 o 
  -3 -14  11        9.70        8.44     18.65 o 
  -2 -14  11      185.81      215.33     14.78 o 
  -1 -14  11       44.64       46.09     16.54 o 
   0 -14  11      203.72      205.83     15.13 o 
   1 -14  11      110.68      114.83     11.62 o 
   2 -14  11        2.92        2.81     16.18 o 
   3 -14  11       28.48       22.17     20.76 o 
  -6 -13  11       35.78       36.73     18.77 o 
  -5 -13  11       35.10       31.94     14.40 o 
  -4 -13  11      222.49      249.43     13.18 o 
  -3 -13  11       18.50        9.50     16.54 o 
  -2 -13  11        7.23        7.04     16.18 o 
  -1 -13  11        8.10       10.56     13.37 o 
   0 -13  11      116.75      121.03     13.37 o 
   1 -13  11       61.44       71.78     14.43 o 
   2 -13  11       31.77       29.55     14.43 o 
   3 -13  11        5.83        8.44     17.94 o 
  -7 -12  11       25.02       30.96     32.37 o 
  -6 -12  11       49.71       39.03     16.40 o 
  -5 -12  11       23.40       32.18     14.37 o 
  -4 -12  11      124.10      130.78     11.32 o 
  -3 -12  11      224.36      246.64     15.83 o 
  -2 -12  11       66.26       52.78     14.78 o 
  -1 -12  11        9.44        4.93     12.67 o 
   0 -12  11       43.23       22.87     13.72 o 
   1 -12  11      214.44      221.66     14.43 o 
   2 -12  11        6.21        9.32      9.55 o 
   3 -12  11        0.48       -4.93     32.37 o 
  -7 -11  11        4.69        5.98     28.15 o 
  -6 -11  11       22.89       27.82     16.79 o 
  -5 -11  11        5.55       -0.97      8.06 o 
  -4 -11  11      181.03      208.11     12.06 o 
  -3 -11  11       72.40       93.24     14.43 o 
  -2 -11  11      204.75      239.60     15.48 o 
  -1 -11  11      118.97      142.50     13.72 o 
   0 -11  11       41.04       43.98     13.37 o 
   1 -11  11       77.86       68.96     13.72 o 
   2 -11  11       49.16       44.54      9.50 o 
   3 -11  11       92.22       88.13     11.08 o 
   4 -11  11       16.36       23.93     17.24 o 
   5 -11  11       85.13       89.72     21.11 o 
  -7 -10  11       25.37       15.83     28.85 o 
  -6 -10  11       58.43       74.17     15.37 o 
  -5 -10  11       13.58       14.38     12.22 o 
  -4 -10  11       56.61       56.01     11.32 o 
  -3 -10  11      239.13      267.40     15.83 o 
  -2 -10  11       75.08       59.11     12.67 o 
  -1 -10  11        5.19        2.11     11.61 o 
   0 -10  11        7.05        2.46     11.61 o 
   1 -10  11       98.01       91.13     12.31 o 
   2 -10  11       97.38      104.48      7.83 o 
   3 -10  11       39.32       43.25      9.44 o 
   4 -10  11       39.89       38.70     16.18 o 
   5 -10  11       91.22       85.15     21.46 o 
   6 -10  11        9.67       31.67     28.15 o 
  -7  -9  11       52.80       51.37     23.93 o 
  -6  -9  11       53.84       46.08     12.30 o 
  -5  -9  11      111.98      116.55     10.87 o 
  -4  -9  11       16.42       17.17      9.87 o 
  -3  -9  11       41.42       40.46     10.56 o 
  -2  -9  11       41.61       33.07      8.80 o 
  -1  -9  11       27.87       28.85      9.15 o 
   0  -9  11        6.48       11.96     11.61 o 
   1  -9  11       83.03       83.92      6.76 o 
   2  -9  11      125.51      134.21      7.76 o 
   3  -9  11      141.50      143.55      8.96 o 
   4  -9  11       14.82        4.22     15.48 o 
   5  -9  11       65.50       73.18     19.00 o 
   6  -9  11       30.55       27.44     26.74 o 
  -7  -8  11       12.67       23.93     22.87 o 
  -6  -8  11       47.70       58.76     17.24 o 
  -5  -8  11        3.85        6.87     10.77 o 
  -4  -8  11       35.62       31.37      9.62 o 
  -3  -8  11       91.45       81.98     11.61 o 
  -2  -8  11      278.42      258.25     14.07 o 
  -1  -8  11      168.86      170.29     12.31 o 
   0  -8  11      291.78      290.71     13.02 o 
   1  -8  11        6.87        9.15      6.59 o 
   2  -8  11       71.72       73.43      7.20 o 
   3  -8  11       16.30       17.39      8.56 o 
   4  -8  11       60.65       56.29     14.78 o 
   5  -8  11       14.64        4.93     17.59 o 
   6  -8  11       17.90       11.26     25.33 o 
  -7  -7  11       17.97       19.35     23.22 o 
  -6  -7  11        5.55        1.41     17.24 o 
  -5  -7  11       19.34       21.09     10.65 o 
  -4  -7  11       55.69       37.40      9.02 o 
  -3  -7  11      334.66      361.51     11.44 o 
  -2  -7  11      209.28      203.01     13.37 o 
  -1  -7  11      640.88      675.90      9.32 o 
   0  -7  11      100.42       92.30      5.24 o 
   1  -7  11      152.31      146.29      6.34 o 
   2  -7  11       74.94       63.86      6.84 o 
   3  -7  11       37.51       38.37      7.66 o 
   4  -7  11       46.44       35.54     15.13 o 
   5  -7  11        6.63        1.06      3.52 o 
   6  -7  11       12.68        8.09     21.81 o 
  -7  -6  11       33.29       34.13     21.46 o 
  -6  -6  11        7.67        7.74     19.00 o 
  -5  -6  11        3.45       11.61     11.07 o 
  -4  -6  11       35.26       30.92      9.08 o 
  -3  -6  11      195.21      197.37     15.48 o 
  -2  -6  11      332.47      338.10     19.18 o 
  -1  -6  11      197.19      192.91      5.84 o 
   0  -6  11      520.39      511.16     14.25 o 
   1  -6  11      298.91      305.60      8.11 o 
   2  -6  11      162.65      174.64      7.56 o 
   3  -6  11       25.37       25.26      7.59 o 
   4  -6  11      195.21      199.25     12.67 o 
   5  -6  11       10.35        6.33    987.97 o 
   6  -6  11        6.82        9.15     21.46 o 
  -8  -5  11       41.58       49.96     27.09 o 
  -7  -5  11       26.63       46.79     19.70 o 
  -6  -5  11        1.99        0.00      0.35 o 
  -5  -5  11       42.31       49.38      9.21 o 
  -4  -5  11      200.09      193.35      8.71 o 
  -3  -5  11       92.36       98.78      8.20 o 
  -2  -5  11       12.68       11.61      9.50 o 
  -1  -5  11       40.47       36.78      4.42 o 
   0  -5  11      290.65      290.93      7.27 o 
   1  -5  11       67.30       71.00      5.81 o 
   2  -5  11      369.84      369.53      8.95 o 
   3  -5  11      110.45      127.45      7.74 o 
   4  -5  11       59.89       59.60      8.79 o 
   5  -5  11       43.25       46.79     16.18 o 
   6  -5  11       62.53       52.42     22.87 o 
   7  -5  11       18.12       22.17     28.85 o 
  -8  -4  11       23.73       22.87     29.55 o 
  -7  -4  11       30.42       32.02     22.52 o 
  -6  -4  11       10.60        3.87     15.48 o 
  -5  -4  11      132.73      127.37     15.13 o 
  -4  -4  11       61.83       67.21      8.58 o 
  -3  -4  11      487.60      494.50     11.93 o 
  -2  -4  11        8.72       10.91      7.74 o 
  -1  -4  11      136.31      129.65      5.58 o 
   0  -4  11      377.83      387.55     12.67 o 
   1  -4  11      440.40      439.68      8.92 o 
   2  -4  11      117.06      109.41     10.03 o 
   3  -4  11       15.18       11.23      7.44 o 
   4  -4  11       19.25       22.49      8.70 o 
   5  -4  11       60.46       57.70     14.43 o 
   6  -4  11       45.40       50.31     20.41 o 
   7  -4  11        4.44       17.59     25.68 o 
  -8  -3  11       76.28       90.78     31.67 o 
  -7  -3  11       26.82       24.63     22.87 o 
  -6  -3  11        5.08        0.35      6.68 o 
  -5  -3  11       74.29       73.53     14.78 o 
  -4  -3  11      308.33      347.98     10.91 o 
  -3  -3  11      222.87      228.47      9.58 o 
  -2  -3  11       68.49       66.85      8.80 o 
  -1  -3  11      200.76      188.24     10.91 o 
   0  -3  11      154.69      160.21      6.41 o 
   1  -3  11      126.22      123.50      5.97 o 
   2  -3  11       86.80       83.39      6.16 o 
   3  -3  11       28.31       25.76      6.41 o 
   4  -3  11       30.26       31.88      8.27 o 
   5  -3  11       22.28       17.24     17.59 o 
   6  -3  11       57.15       70.37     19.00 o 
   7  -3  11        4.62        4.93     23.57 o 
  -8  -2  11       24.70       33.78     31.67 o 
  -7  -2  11       21.49       35.89     19.35 o 
  -6  -2  11      103.33      103.09     17.94 o 
  -5  -2  11       84.00       91.13     14.07 o 
  -4  -2  11      118.50      123.14     11.61 o 
  -3  -2  11      509.44      481.07     11.19 o 
  -2  -2  11      182.71      166.18      7.96 o 
  -1  -2  11      319.21      315.95     11.96 o 
   0  -2  11      323.10      303.84     10.73 o 
   1  -2  11      364.82      349.54      8.20 o 
   2  -2  11       77.29       81.81      5.75 o 
   3  -2  11       25.98       20.88      5.71 o 
   4  -2  11       63.63       66.31      8.97 o 
   5  -2  11       75.05       59.81     13.72 o 
   6  -2  11       18.37       17.59     21.46 o 
   7  -2  11        5.25       11.26     23.93 o 
  -8  -1  11        9.94       16.18     25.68 o 
  -7  -1  11       70.62      113.83     16.26 o 
  -6  -1  11       44.94       40.81     14.78 o 
  -5  -1  11      104.09       80.57     14.07 o 
  -4  -1  11       40.87       46.44      9.85 o 
  -3  -1  11      107.72       95.85      7.35 o 
  -2  -1  11      273.80      274.79      9.16 o 
  -1  -1  11      492.65      477.10     13.72 o 
   0  -1  11       74.24       75.34      5.59 o 
   1  -1  11      217.66      192.45      6.56 o 
   2  -1  11       48.25       49.49      4.96 o 
   3  -1  11       26.77       30.72      5.56 o 
   4  -1  11        9.08        5.13     10.09 o 
   5  -1  11        6.25       -0.35     27.09 o 
   6  -1  11        6.60       23.22     21.81 o 
   7  -1  11       98.67      137.92     26.04 o 
  -8   0  11        0.35       -5.28     18.30 o 
  -7   0  11       27.82       26.76     15.65 o 
  -6   0  11      159.18      167.12     13.72 o 
  -5   0  11       17.92       16.89     14.78 o 
  -4   0  11        2.86        2.81     12.31 o 
  -3   0  11       23.34       12.31      9.85 o 
  -2   0  11     1381.84     1388.54     28.68 o 
  -1   0  11      172.29      175.57     10.20 o 
   0   0  11      245.28      264.94     10.56 o 
   1   0  11       62.28       54.75      5.81 o 
   2   0  11        1.72        6.17      4.85 o 
   3   0  11        1.36       -1.21      6.51 o 
   4   0  11        2.64       -3.17     14.07 o 
   5   0  11        0.08        1.06     17.24 o 
   6   0  11       14.15        9.50     21.46 o 
   7   0  11       23.22       20.76     28.50 o 
  -7   1  11       70.81       97.11     18.65 o 
  -6   1  11       44.87       47.15     14.07 o 
  -5   1  11      103.76      121.03     14.43 o 
  -4   1  11       40.79       42.57      9.50 o 
  -3   1  11      107.55      102.39      9.85 o 
  -2   1  11      273.90      271.27     13.37 o 
  -1   1  11      491.65      498.62     10.06 o 
   0   1  11       74.69       68.26      7.04 o 
   1   1  11      217.22      188.24      7.39 o 
   2   1  11       48.40       39.37      4.74 o 
   3   1  11       25.98       33.72      5.14 o 
   4   1  11        8.99        4.93     13.02 o 
   5   1  11        6.33       -4.93      9.50 o 
   6   1  11        6.51        2.81     19.35 o 
   7   1  11       98.78      139.68     24.98 o 
  -7   2  11       21.15       27.09     22.52 o 
  -6   2  11      103.23       93.94     13.72 o 
  -5   2  11       84.01       74.24     10.91 o 
  -4   2  11      117.98      118.57     12.31 o 
  -3   2  11      509.77      494.69     15.83 o 
  -2   2  11      182.95      172.40     10.20 o 
  -1   2  11      320.59      279.01     12.31 o 
   0   2  11      322.51      289.57      9.85 o 
   1   2  11      365.37      352.69      8.44 o 
   2   2  11       77.23       79.80      9.85 o 
   3   2  11       26.23       15.13     10.56 o 
   4   2  11       63.56       64.39     13.02 o 
   5   2  11       74.96       62.11     11.77 o 
   6   2  11       18.52       25.33     19.00 o 
   7   2  11        5.18       13.02     27.80 o 
  -7   3  11       27.04       21.46     24.28 o 
  -6   3  11        5.00        1.77     11.69 o 
  -5   3  11       74.42       87.96     15.48 o 
  -4   3  11      309.48      357.47     16.54 o 
  -3   3  11      222.75      220.96     13.02 o 
  -2   3  11       68.66       70.37      9.85 o 
  -1   3  11      200.39      188.94     10.91 o 
   0   3  11      155.83      159.03      9.15 o 
   1   3  11      125.58      118.19      6.81 o 
   2   3  11       86.98       81.85      6.47 o 
   3   3  11       28.21       22.75      7.81 o 
   4   3  11       30.38       14.24      9.96 o 
   5   3  11       22.44       21.81     13.72 o 
   6   3  11       56.91       66.15     22.52 o 
   7   3  11        4.65       19.00     24.28 o 
  -7   4  11       30.39       17.59     25.33 o 
  -6   4  11       10.58       10.20     20.05 o 
  -5   4  11      132.60      119.63     11.61 o 
  -4   4  11       62.04       47.50     13.02 o 
  -3   4  11      486.73      489.76     16.54 o 
  -2   4  11        8.81       11.96      9.50 o 
  -1   4  11      136.41      133.35      9.50 o 
   0   4  11      376.35      379.55      8.06 o 
   1   4  11      441.04      433.89     20.58 o 
   2   4  11      116.35      104.59      6.91 o 
   3   4  11       15.31       10.85      6.84 o 
   4   4  11       19.40       15.14      9.18 o 
   5   4  11       60.21       52.92     13.72 o 
   6   4  11       45.70       46.44     19.35 o 
  -7   5  11       26.66       46.44     26.04 o 
  -6   5  11        2.05       14.07     20.41 o 
  -5   5  11       42.23       31.59     11.80 o 
  -4   5  11      199.84      194.22     14.07 o 
  -3   5  11       92.99       97.46      9.50 o 
  -2   5  11       12.86       13.02      9.85 o 
  -1   5  11       40.00       36.38      6.16 o 
   0   5  11      290.93      305.32      7.59 o 
   1   5  11       67.34       65.52      5.58 o 
   2   5  11      370.34      350.05     10.32 o 
   3   5  11      110.11      119.40      8.08 o 
   4   5  11       59.32       51.96      9.81 o 
   5   5  11       43.48       40.03     11.24 o 
   6   5  11       62.37       64.23     13.87 o 
  -7   6  11       33.17       28.85     25.68 o 
  -6   6  11        7.62        2.46    223.07 o 
  -5   6  11        3.47       -2.11     11.61 o 
  -4   6  11       35.30       31.31     13.72 o 
  -3   6  11      195.50      196.68     13.02 o 
  -2   6  11      332.22      346.21     13.72 o 
  -1   6  11      197.78      191.04      6.17 o 
   0   6  11      521.16      501.84     11.08 o 
   1   6  11      298.49      288.53      7.69 o 
   2   6  11      162.62      166.55      7.16 o 
   3   6  11       25.19       18.30      7.46 o 
   4   6  11      195.84      195.15      9.71 o 
   5   6  11       10.34        5.08     12.18 o 
   6   6  11        6.84        8.82     12.61 o 
  -7   7  11       18.04       26.74     24.63 o 
  -6   7  11        5.70       10.91     22.52 o 
  -5   7  11       19.87       17.24     14.07 o 
  -4   7  11       55.61       50.16     10.19 o 
  -3   7  11      334.24      332.84     14.78 o 
  -2   7  11      208.63      219.42      5.56 o 
  -1   7  11      641.46      656.95      9.64 o 
   0   7  11       99.82       93.89      5.81 o 
   1   7  11      152.56      151.66      6.17 o 
   2   7  11       74.75       69.35      5.11 o 
   3   7  11       37.60       31.76      9.27 o 
   4   7  11       46.24       55.20      9.96 o 
   5   7  11        6.52       10.98     13.48 o 
   6   7  11       12.73       19.68     13.20 o 
  -7   8  11       12.71       11.96     22.52 o 
  -6   8  11       47.32       60.52     19.70 o 
  -5   8  11        3.72        4.22     17.24 o 
  -4   8  11       35.32       30.61     14.07 o 
  -3   8  11       91.36       73.07      7.70 o 
  -2   8  11      278.94      269.86     12.31 o 
  -1   8  11      167.83      172.34      6.41 o 
   0   8  11      292.13      291.94      7.56 o 
   1   8  11        6.87        6.31      6.17 o 
   2   8  11       71.50       76.32      7.60 o 
   3   8  11       16.42       18.52      9.44 o 
   4   8  11       60.66       65.16     10.98 o 
   5   8  11       14.72       13.09     14.23 o 
   6   8  11       17.91       15.09     15.12 o 
  -7   9  11       52.77       60.87     28.50 o 
  -6   9  11       53.96       46.79     23.93 o 
  -5   9  11      111.94      102.39     19.00 o 
  -4   9  11       16.70       18.30     14.07 o 
  -3   9  11       41.46       25.33     13.37 o 
  -2   9  11       41.45       25.73      8.06 o 
  -1   9  11       28.33       27.80      6.45 o 
   0   9  11        6.44       13.56      6.51 o 
   1   9  11       83.34       80.35      6.17 o 
   2   9  11      125.55      119.78      8.08 o 
   3   9  11      141.78      137.67      9.89 o 
   4   9  11       15.02        8.31     10.80 o 
   5   9  11       65.39       74.68     14.48 o 
   6   9  11       30.57       38.25     16.04 o 
  -6  10  11       58.46       73.89     20.76 o 
  -5  10  11       13.81       23.22     21.11 o 
  -4  10  11       56.44       57.70     17.59 o 
  -3  10  11      239.45      267.75     15.13 o 
  -2  10  11       74.94       67.91     11.61 o 
  -1  10  11        5.30        7.85      7.20 o 
   0  10  11        7.23        8.84      7.01 o 
   1  10  11       97.91       79.52     11.61 o 
   2  10  11       97.32       97.02      9.52 o 
   3  10  11       39.01       40.64      9.37 o 
   4  10  11       39.60       32.58     13.02 o 
   5  10  11       91.56       90.28     12.37 o 
   6  10  11        9.66       16.74     18.94 o 
  -6  11  11       22.81       25.33     27.09 o 
  -5  11  11        5.42        0.00      1.76 o 
  -4  11  11      180.85      189.64     16.89 o 
  -3  11  11       72.21       81.28     15.48 o 
  -2  11  11      204.62      199.85     12.67 o 
  -1  11  11      118.58      129.31     16.71 o 
   0  11  11       41.79       35.89     11.26 o 
   1  11  11       77.60       68.26     11.96 o 
   2  11  11       49.16       51.46     10.20 o 
   3  11  11       92.35       90.11     11.72 o 
   4  11  11       16.24       17.33     12.91 o 
   5  11  11       84.85       88.51     16.31 o 
  -6  12  11       49.62       46.09     26.04 o 
  -5  12  11       23.46       32.72     23.57 o 
  -4  12  11      124.33      113.29     17.59 o 
  -3  12  11      224.42      236.44     16.18 o 
  -2  12  11       66.58       53.48     13.72 o 
  -1  12  11        9.46        8.09     11.96 o 
   0  12  11       42.85       35.18     12.67 o 
   1  12  11      214.41      211.81     12.67 o 
   2  12  11        6.07        9.09      9.18 o 
   3  12  11        0.47       -1.75     11.27 o 
   4  12  11        0.31       -2.29     15.67 o 
   5  12  11       62.51       52.09     14.27 o 
  -6  13  11       35.92       41.87     26.74 o 
  -5  13  11       35.27       19.70     24.98 o 
  -4  13  11      222.21      227.64     20.41 o 
  -3  13  11       18.55       16.54     17.24 o 
  -2  13  11        7.38       10.56     14.78 o 
   1  13  11       61.37       61.92     14.43 o 
   2  13  11       31.88       24.61     10.12 o 
   3  13  11        5.88        7.41     11.24 o 
   4  13  11        0.13       -2.67      7.80 o 
   5  13  11       21.64       20.53     18.67 o 
  -5  14  11        4.50       -6.33     11.26 o 
  -4  14  11       27.41       48.20     20.05 o 
  -3  14  11        9.81       10.91     18.30 o 
  -2  14  11      185.52      192.46     15.83 o 
   1  14  11      110.24      103.09     16.18 o 
   2  14  11        2.99        2.84      9.44 o 
   3  14  11       28.30       19.43     11.84 o 
   4  14  11        0.93        1.16     15.46 o 
   5  14  11        9.70       16.89     26.39 o 
  -5  15  11        6.86        7.39     28.85 o 
  -4  15  11        2.25        3.17     24.63 o 
  -3  15  11       24.09       34.13     19.70 o 
   2  15  11       14.25       19.98     12.23 o 
   3  15  11       33.55       36.60     12.34 o 
   4  15  11        4.72       -1.61     15.62 o 
  -5  16  11       16.62       14.43     30.26 o 
  -4  16  11       16.91       17.59     24.63 o 
   2  16  11       15.35       15.19     19.44 o 
   3  16  11        2.70       -0.26      5.10 o 
   4  16  11        0.88        7.07     17.18 o 
  -5  17  11       29.59       33.78     31.31 o 
   2  17  11        2.94       14.07     14.33 o 
   3  17  11        5.38        3.84     18.23 o 
   2  18  11        3.91       16.23     26.15 o 
   2  19  11       24.49       29.20     21.81 o 
  -1 -19  12       35.51       52.07     24.98 o 
   0 -19  12       22.57       43.28     28.50 o 
  -1 -18  12       38.35       44.72     18.50 o 
   0 -18  12        7.77       -0.66      8.80 o 
  -4 -17  12        5.81       17.59     28.85 o 
  -3 -17  12       58.76       67.55     22.87 o 
  -2 -17  12        5.58       11.96     20.41 o 
  -1 -17  12       28.92       20.76     24.28 o 
   0 -17  12       12.19       22.40     15.58 o 
   1 -17  12       13.84       10.91     22.52 o 
   2 -17  12        2.50        6.68     22.17 o 
  -5 -16  12       10.39       14.78     31.31 o 
  -4 -16  12       11.20       23.57     25.33 o 
  -3 -16  12       17.81       23.22     21.46 o 
  -2 -16  12       50.06       51.02     19.70 o 
  -1 -16  12        2.29        2.11     22.52 o 
   0 -16  12        5.16       11.96     21.46 o 
   1 -16  12       21.01       23.87     15.12 o 
   2 -16  12       73.92       70.72     24.63 o 
   3 -16  12       14.19       16.89     27.44 o 
  -5 -15  12       30.10       37.65     29.20 o 
  -4 -15  12       18.44       13.88     15.46 o 
  -3 -15  12      204.10      259.31     22.52 o 
  -2 -15  12       12.12        6.68     21.11 o 
  -1 -15  12        2.07        9.50     19.70 o 
   0 -15  12        0.73        0.70      4.22 o 
   1 -15  12       13.80       10.82     14.02 o 
   2 -15  12        2.59        7.39     23.22 o 
   3 -15  12        1.80        7.39     21.11 o 
   4 -15  12        2.99        3.87     28.50 o 
  -5 -14  12       52.56       82.59     19.03 o 
  -4 -14  12        1.34        0.21      4.93 o 
  -3 -14  12       16.70       15.83     19.00 o 
  -2 -14  12      180.06      179.09     14.78 o 
  -1 -14  12       51.98       52.07     15.13 o 
   0 -14  12       11.83       10.56     18.30 o 
   1 -14  12        0.11       10.91     18.30 o 
   2 -14  12      167.99      209.70     20.76 o 
   3 -14  12        5.58       12.31     18.65 o 
   4 -14  12       10.53        4.22     24.28 o 
   5 -14  12        0.06        6.68     30.26 o 
  -6 -13  12       12.43        5.98     26.74 o 
  -5 -13  12       87.90      110.05     15.30 o 
  -4 -13  12       12.70       17.56     14.58 o 
  -3 -13  12      115.47      116.11     15.13 o 
  -2 -13  12       25.53       32.02     17.59 o 
  -1 -13  12        9.72        8.09     17.24 o 
   0 -13  12      196.03      202.66     14.43 o 
   1 -13  12        6.34        7.04     13.72 o 
   2 -13  12        2.32        1.41     19.35 o 
   3 -13  12        1.86        6.33     17.24 o 
   4 -13  12       74.43       80.92     20.41 o 
   5 -13  12        2.86        7.04     25.33 o 
  -6 -12  12        2.77        1.41     47.15 o 
  -5 -12  12      201.38      211.98     15.05 o 
  -4 -12  12       41.29       50.04     14.17 o 
  -3 -12  12       15.13       21.46     15.13 o 
  -2 -12  12        9.57       28.15     17.24 o 
  -1 -12  12      180.53      198.44     15.48 o 
   0 -12  12       25.91       12.31     15.83 o 
   1 -12  12        8.62       11.96     16.18 o 
   2 -12  12       50.10       49.26     15.13 o 
   3 -12  12        9.15        6.68     15.83 o 
   4 -12  12        4.09        6.33     19.35 o 
  -6 -11  12       55.44       58.01     16.17 o 
  -5 -11  12       28.56       18.96     13.66 o 
  -4 -11  12       64.06       75.35     12.17 o 
  -3 -11  12       83.04       68.26     13.02 o 
  -2 -11  12       66.15       74.94     15.48 o 
  -1 -11  12       60.99       47.50     13.37 o 
   0 -11  12      133.84      132.64     14.43 o 
   1 -11  12       29.68       19.70     11.96 o 
   2 -11  12       14.05        8.80     15.48 o 
   3 -11  12        2.90        5.98     17.94 o 
   4 -11  12       78.49       78.46     19.35 o 
   5 -11  12        8.09        6.50     16.48 o 
  -7 -10  12        7.71       -2.81     33.42 o 
  -6 -10  12        3.58        0.31     15.83 o 
  -5 -10  12       67.28       75.31     14.26 o 
  -4 -10  12        1.64        7.30     11.55 o 
  -3 -10  12      151.62      138.98     14.43 o 
  -2 -10  12      154.49      149.18     14.07 o 
  -1 -10  12       38.69       30.96     13.37 o 
   0 -10  12        6.29        2.11     13.02 o 
   1 -10  12      102.94       97.81     12.67 o 
   2 -10  12      243.60      235.38     14.07 o 
   3 -10  12      117.63      126.07     10.44 o 
   4 -10  12        7.97        3.17     12.81 o 
   5 -10  12       21.73       19.45     15.78 o 
   6 -10  12       23.01       38.35     28.50 o 
  -7  -9  12       16.77       10.20     29.55 o 
  -6  -9  12      109.14      118.50     16.79 o 
  -5  -9  12       51.21       52.37     12.82 o 
  -4  -9  12       20.75       16.92     11.69 o 
  -3  -9  12      235.83      258.25     16.18 o 
  -2  -9  12       53.09       48.20     10.91 o 
  -1  -9  12       28.75       27.09     12.67 o 
   0  -9  12       12.34        8.44     13.02 o 
   1  -9  12       72.87       71.42     11.26 o 
   2  -9  12       14.22       14.01      8.70 o 
   3  -9  12       14.77       17.00     10.55 o 
   4  -9  12       14.74       11.20     12.06 o 
   5  -9  12       14.61       16.98     14.77 o 
   6  -9  12        6.23       15.48     26.74 o 
  -7  -8  12        0.66       -4.93     24.98 o 
  -6  -8  12       96.14      115.05     22.87 o 
  -5  -8  12       54.16       61.92     13.31 o 
  -4  -8  12      191.78      216.58     10.57 o 
  -3  -8  12        1.67        6.68     13.72 o 
  -2  -8  12      136.43      116.46     12.67 o 
  -1  -8  12       13.88       22.87     11.26 o 
   0  -8  12       41.48       42.65      6.06 o 
   1  -8  12       53.15       52.73      7.16 o 
   2  -8  12        7.05        3.84      7.83 o 
   3  -8  12        9.76       12.86     10.07 o 
   4  -8  12        5.44       11.00     11.37 o 
   5  -8  12        4.45        4.22     19.70 o 
   6  -8  12       70.31       61.57     24.63 o 
  -7  -7  12       44.37       36.59     23.57 o 
  -6  -7  12       22.53       29.91     22.52 o 
  -5  -7  12       21.22       27.14     10.69 o 
  -4  -7  12       54.66       58.99      9.55 o 
  -3  -7  12       62.22       62.79      8.20 o 
  -2  -7  12       19.49       10.56     12.31 o 
  -1  -7  12       56.23       47.30      5.21 o 
   0  -7  12       34.72       27.04      6.12 o 
   1  -7  12      316.54      325.82      8.70 o 
   2  -7  12        1.90        2.47      8.08 o 
   3  -7  12      114.45      111.53      9.20 o 
   4  -7  12        6.76       19.00     14.43 o 
   5  -7  12      145.88      167.12     18.65 o 
   6  -7  12        0.94       -1.41      3.87 o 
  -7  -6  12       24.45       27.80     22.52 o 
  -6  -6  12       64.06       57.70     21.11 o 
  -5  -6  12       44.45       38.80     10.06 o 
  -4  -6  12       73.61       72.32     10.55 o 
  -3  -6  12      117.95       98.38      8.92 o 
  -2  -6  12       17.26       10.74      5.52 o 
  -1  -6  12      176.70      179.26     17.24 o 
   0  -6  12      242.92      249.68      7.42 o 
   1  -6  12      319.36      307.95      9.32 o 
   2  -6  12      193.86      201.94      7.95 o 
   3  -6  12       99.70       99.90      9.06 o 
   4  -6  12       11.50        7.29     14.07 o 
   5  -6  12        4.08        7.04     17.94 o 
   6  -6  12       51.58       55.59     26.74 o 
  -7  -5  12       69.85       78.81     22.87 o 
  -6  -5  12      222.90      256.49     16.54 o 
  -5  -5  12        3.63       10.13      9.95 o 
  -4  -5  12        3.19        3.03     10.00 o 
  -3  -5  12        7.13       10.82      8.70 o 
  -2  -5  12      543.63      527.41     16.89 o 
  -1  -5  12       79.79       74.90      5.65 o 
   0  -5  12      182.01      200.33      7.01 o 
   1  -5  12      145.17      144.80     12.49 o 
   2  -5  12       17.43       14.56      7.09 o 
   3  -5  12       24.99       30.12      8.52 o 
   4  -5  12        1.24        5.58      9.44 o 
   5  -5  12        0.34        4.22     18.30 o 
   6  -5  12        8.52        9.15     21.46 o 
  -7  -4  12       12.01       15.13     25.68 o 
  -6  -4  12       48.07       39.76     20.41 o 
  -5  -4  12       47.93       54.89     15.13 o 
  -4  -4  12       73.26       69.20      8.86 o 
  -3  -4  12        1.52       -2.62     10.25 o 
  -2  -4  12       20.41       15.13     10.20 o 
  -1  -4  12      633.98      608.77     10.21 o 
   0  -4  12       14.09       16.81      5.21 o 
   1  -4  12      199.94      183.40     10.38 o 
   2  -4  12      122.15      113.33      6.70 o 
   3  -4  12      146.13      158.06      7.66 o 
   4  -4  12        2.15        2.44      8.92 o 
   5  -4  12       42.85       45.39     20.05 o 
   6  -4  12        2.33       13.37     25.33 o 
  -7  -3  12        5.26       16.54     24.98 o 
  -6  -3  12      132.99      116.46     16.54 o 
  -5  -3  12        9.44       20.76     13.72 o 
  -4  -3  12      146.50      165.23      9.94 o 
  -3  -3  12       40.61       33.97      7.16 o 
  -2  -3  12       36.00       34.78      7.34 o 
  -1  -3  12       88.30       74.59      9.85 o 
   0  -3  12      340.65      321.01      8.16 o 
   1  -3  12      191.90      177.50      6.84 o 
   2  -3  12        6.19        1.28      4.40 o 
   3  -3  12      135.35      132.81      7.20 o 
   4  -3  12      129.44      136.51     13.37 o 
   5  -3  12       45.87       48.91     16.54 o 
   6  -3  12       11.68        8.44     24.28 o 
  -7  -2  12        0.39        7.39     21.46 o 
  -6  -2  12        5.33        7.04     20.05 o 
  -5  -2  12      362.42      390.19     18.65 o 
  -4  -2  12      219.62      209.35     14.78 o 
  -3  -2  12       37.77       35.03      7.83 o 
  -2  -2  12      281.46      268.03      9.41 o 
  -1  -2  12      277.69      299.77     12.31 o 
   0  -2  12       40.87       40.90      5.10 o 
   1  -2  12        1.69        2.99      5.47 o 
   2  -2  12      121.38      118.40      6.34 o 
   3  -2  12        1.55        2.70      7.06 o 
   4  -2  12        8.09        5.98     15.83 o 
   5  -2  12       49.45       50.67     19.70 o 
   6  -2  12       33.23       29.55     21.81 o 
  -7  -1  12      143.75      158.68     24.63 o 
  -6  -1  12       19.95       12.31     18.65 o 
  -5  -1  12      180.62      180.14     16.18 o 
  -4  -1  12      160.08      146.72     13.02 o 
  -3  -1  12      837.01      845.11     15.04 o 
  -2  -1  12       70.97       58.39      6.84 o 
  -1  -1  12      168.55      191.75     10.91 o 
   0  -1  12      162.97      144.46      6.47 o 
   1  -1  12        1.22        0.79      5.59 o 
   2  -1  12       17.03       14.56      6.25 o 
   3  -1  12       20.08       17.66      6.20 o 
   4  -1  12       79.07       83.39     11.26 o 
   5  -1  12       11.37       13.37     17.59 o 
   6  -1  12       24.90       37.30     21.11 o 
  -7   0  12       17.45       14.36     17.03 o 
  -6   0  12       34.83       38.00     16.18 o 
  -5   0  12       15.82       26.74     15.48 o 
  -4   0  12      242.54      267.75     14.07 o 
  -3   0  12       37.57       42.92     10.20 o 
  -2   0  12     1702.64     1612.73     18.16 o 
  -1   0  12        0.57        1.06      6.44 o 
   0   0  12      257.47      210.40      9.85 o 
   1   0  12        0.81        1.93      5.34 o 
   2   0  12      243.34      245.86      7.22 o 
   3   0  12        0.00       14.78     11.61 o 
   4   0  12       60.50       87.26     14.07 o 
   5   0  12        0.38        3.17    108.02 o 
   6   0  12      127.75      140.74     22.52 o 
  -7   1  12      143.57      171.03     14.26 o 
  -6   1  12       19.82        9.15     15.13 o 
  -5   1  12      180.72      168.88     13.72 o 
  -4   1  12      160.36      167.83     14.07 o 
  -3   1  12      837.21      841.60     20.76 o 
  -2   1  12       71.53       76.00      9.85 o 
  -1   1  12      168.44      190.26      7.91 o 
   0   1  12      163.29      128.42      8.44 o 
   1   1  12        1.39       -1.71      5.10 o 
   2   1  12       17.15       20.20      5.21 o 
   3   1  12       20.17       18.30      9.50 o 
   4   1  12       79.04       78.11     14.43 o 
   5   1  12       11.38        8.80     16.89 o 
   6   1  12       24.79       35.54     24.28 o 
  -7   2  12        0.41        9.15     26.04 o 
  -6   2  12        5.28        9.85     15.48 o 
  -5   2  12      362.41      363.80     17.59 o 
  -4   2  12      219.56      219.20     13.37 o 
  -3   2  12       37.59       43.98     11.26 o 
  -2   2  12      280.95      262.47     12.31 o 
  -1   2  12      278.16      273.03     11.96 o 
   0   2  12       40.60       29.91      7.04 o 
   1   2  12        1.60        5.03      5.15 o 
   2   2  12      121.48      110.10      5.65 o 
   3   2  12        1.63        5.28      9.50 o 
   4   2  12        8.03       16.18     14.43 o 
   5   2  12       49.46       44.56     12.66 o 
   6   2  12       33.26       40.11     22.17 o 
  -7   3  12        5.30       -1.06      9.15 o 
  -6   3  12      133.17      117.46     14.78 o 
  -5   3  12        9.33        8.44     17.24 o 
  -4   3  12      146.20      164.31     13.72 o 
  -3   3  12       40.83       35.89     11.61 o 
  -2   3  12       36.41       19.70     10.56 o 
  -1   3  12       87.99       85.50      9.15 o 
   0   3  12      340.75      301.88     11.61 o 
   1   3  12      191.90      176.27     10.56 o 
   2   3  12        6.09        9.15      9.85 o 
   3   3  12      135.03      110.48     10.20 o 
   4   3  12      129.42      124.55     14.43 o 
   5   3  12       45.99       56.65     17.59 o 
   6   3  12       11.65        8.09     23.57 o 
  -7   4  12       11.88       11.96     27.80 o 
  -6   4  12       47.86       48.20     21.46 o 
  -5   4  12       48.03       61.92     12.67 o 
  -4   4  12       73.45       71.07     14.43 o 
  -3   4  12        1.52        6.68     10.20 o 
  -2   4  12       20.50       13.02      8.80 o 
  -1   4  12      635.12      611.15     16.18 o 
   0   4  12       14.21       17.24      9.15 o 
   1   4  12      199.97      190.46      6.04 o 
   2   4  12      122.25      120.88      7.66 o 
   3   4  12      146.06      152.60      8.56 o 
   4   4  12        2.11        1.65      9.03 o 
   5   4  12       42.71       46.44     15.83 o 
   6   4  12        2.33        3.87     21.81 o 
  -7   5  12       69.89       59.11     28.85 o 
  -6   5  12      222.95      256.49     22.87 o 
  -5   5  12        3.69        9.99     12.91 o 
  -4   5  12        3.17       -1.76     88.31 o 
  -3   5  12        7.26        3.52     11.61 o 
  -2   5  12      543.71      519.67     16.54 o 
  -1   5  12       79.41       66.15      8.80 o 
   0   5  12      182.16      195.80      6.84 o 
   1   5  12      145.22      135.99     11.26 o 
   2   5  12       17.25       20.87      5.93 o 
   3   5  12       24.92       27.03      8.33 o 
   4   5  12        1.19        2.63     11.72 o 
   5   5  12        0.35        0.44      5.34 o 
   6   5  12        8.49        0.00      7.39 o 
  -7   6  12       24.50       26.74     29.55 o 
  -6   6  12       64.05       64.04     20.41 o 
  -5   6  12       44.21       33.07     16.89 o 
  -4   6  12       73.55       55.94     15.13 o 
  -3   6  12      117.64      107.31     12.67 o 
  -2   6  12       17.11       17.24     10.91 o 
  -1   6  12      176.47      184.25      6.31 o 
   0   6  12      242.49      254.72      7.45 o 
   1   6  12      318.97      320.03      8.97 o 
   2   6  12      194.03      193.86      6.14 o 
   3   6  12       99.81       94.04      9.81 o 
   4   6  12       11.57        4.86     10.16 o 
   5   6  12        4.18        1.04     10.80 o 
   6   6  12       51.59       55.87     14.57 o 
  -7   7  12       44.44       43.63     29.91 o 
  -6   7  12       22.46       32.37     22.87 o 
  -5   7  12       21.37       15.83     17.59 o 
  -4   7  12       54.64       59.77     11.55 o 
  -3   7  12       62.61       51.02     11.61 o 
  -2   7  12       19.55       15.83     10.91 o 
  -1   7  12       56.25       52.14      6.51 o 
   0   7  12       34.78       33.25      6.59 o 
   1   7  12      316.42      311.36      8.20 o 
   2   7  12        1.93        3.67      7.34 o 
   3   7  12      114.38      111.29     11.08 o 
   4   7  12        6.76        8.83     10.41 o 
   5   7  12      145.86      163.87     14.87 o 
   6   7  12        0.92        5.18     15.21 o 
  -6   8  12       96.31       93.94     24.28 o 
  -5   8  12       54.08       38.35     20.76 o 
  -4   8  12      191.49      203.36     17.24 o 
  -3   8  12        1.68       -1.14      8.45 o 
  -2   8  12      136.52      138.27     10.91 o 
  -1   8  12       13.88       19.67      6.95 o 
   0   8  12       41.77       43.69      7.20 o 
   1   8  12       53.36       55.81      7.27 o 
   2   8  12        7.31        4.47      8.33 o 
   3   8  12        9.71        9.66      9.96 o 
   4   8  12        5.44        7.06     11.32 o 
   5   8  12        4.46        9.76     15.58 o 
   6   8  12       70.20       70.05     19.64 o 
  -6   9  12      109.07      100.27     23.93 o 
  -5   9  12       51.33       57.70     22.17 o 
  -4   9  12       20.80       26.04     16.18 o 
  -3   9  12      235.65      247.34     15.48 o 
  -2   9  12       52.90       55.21      8.83 o 
  -1   9  12       28.72       25.17      7.16 o 
   0   9  12       12.08       11.39      7.45 o 
   1   9  12       72.52       74.59     13.02 o 
   2   9  12       14.18       12.82      9.20 o 
   3   9  12       14.91       15.78     10.44 o 
   4   9  12       14.74       18.11     13.02 o 
   5   9  12       14.56       22.89     16.14 o 
  -6  10  12        3.64        2.11     22.87 o 
  -5  10  12       67.10       51.37     22.17 o 
  -4  10  12        1.62        6.33     16.89 o 
  -3  10  12      151.92      133.35     15.13 o 
  -2  10  12      154.56      146.37     14.07 o 
  -1  10  12       38.49       38.94      7.91 o 
   0  10  12        6.17        8.04      8.06 o 
   1  10  12      103.10       95.70     12.67 o 
   2  10  12      243.40      249.11     10.69 o 
   3  10  12      117.70      119.44     10.44 o 
   4  10  12        8.03        6.04     14.17 o 
   5  10  12       21.82       21.85     14.38 o 
  -6  11  12       55.57       60.87     29.20 o 
  -5  11  12       28.66       41.52     23.22 o 
  -4  11  12       64.30       80.22     20.41 o 
  -3  11  12       83.01       75.29     15.83 o 
  -2  11  12       66.32       53.83     14.43 o 
  -1  11  12       61.24       53.18      8.52 o 
   0  11  12      133.87      134.40     12.67 o 
   1  11  12       29.66       25.68     15.13 o 
   2  11  12       14.05       11.12     11.12 o 
   3  11  12        2.93        6.05     11.80 o 
   4  11  12       78.28       79.11     11.58 o 
   5  11  12        8.02        6.68     17.64 o 
  -6  12  12        2.72        1.76     26.39 o 
  -5  12  12      201.31      219.20     23.93 o 
  -4  12  12       41.16       44.68     19.35 o 
  -3  12  12       15.13       28.15     16.54 o 
  -2  12  12        9.64       14.07     15.48 o 
   0  12  12       25.97       27.44     13.72 o 
   1  12  12        8.70        5.63     15.83 o 
   2  12  12       50.04       45.93     10.39 o 
   3  12  12        9.15        8.94     11.97 o 
   4  12  12        4.11        7.23     15.97 o 
   5  12  12       17.22       18.08     16.52 o 
  -5  13  12       87.75      104.85     25.68 o 
  -4  13  12       12.76       17.94     21.81 o 
  -3  13  12      115.44      121.74     18.30 o 
  -2  13  12       25.52       31.67     16.54 o 
   0  13  12      195.84      208.64     14.78 o 
   1  13  12        6.23        6.33     16.18 o 
   2  13  12        2.27        3.51     10.35 o 
   3  13  12        1.85       11.31     18.29 o 
   4  13  12       74.40       79.27     15.78 o 
  -5  14  12       52.67       55.59     28.85 o 
  -4  14  12        1.36       -1.41     10.56 o 
  -3  14  12       16.73       24.28     19.70 o 
   0  14  12       11.96        9.15     16.54 o 
   1  14  12        0.10       -2.11     80.57 o 
   2  14  12      168.06      190.36     11.57 o 
   3  14  12        5.59       18.07     15.62 o 
   4  14  12       10.50       16.00     25.31 o 
  -5  15  12       30.04       39.05     32.37 o 
  -4  15  12       18.36        8.09     24.98 o 
   0  15  12        0.74        8.09     17.94 o 
   1  15  12       13.92       16.54     19.00 o 
   2  15  12        2.54       14.02     14.20 o 
   3  15  12        1.81        1.63      8.36 o 
   4  15  12        3.05        7.39     28.50 o 
  -5  16  12       10.40       -0.70      9.50 o 
   1  16  12       20.90       24.63     20.76 o 
   2  16  12       73.94       75.17     16.43 o 
   3  16  12       14.22       19.55     16.73 o 
   1  17  12       13.90       23.22     22.87 o 
   2  17  12        2.47        1.84     14.90 o 
   3  17  12        3.69        3.87     29.20 o 
   1  18  12       15.24       23.57     27.44 o 
   2  18  12        3.66       17.59     27.09 o 
   1  19  12        2.76        8.44     28.15 o 
   0 -18  13       72.51       86.20     26.39 o 
  -1 -17  13       67.65       63.33     26.39 o 
   0 -17  13       22.62       30.49     17.08 o 
  -2 -16  13        0.60       -7.04     39.41 o 
  -1 -16  13        2.93       11.61     21.46 o 
   0 -16  13       33.83       28.85     20.41 o 
   1 -16  13       16.12       34.13     25.68 o 
   2 -16  13        5.93        0.00     24.98 o 
  -4 -15  13       11.83       11.26     24.28 o 
  -3 -15  13       51.61       27.44     25.33 o 
  -2 -15  13        4.06       18.65     23.93 o 
  -1 -15  13       53.03       65.44     18.65 o 
   0 -15  13        8.87       10.91     18.65 o 
   1 -15  13        7.38       13.72     23.57 o 
   2 -15  13       37.17       54.18     23.93 o 
   3 -15  13       45.88       62.28     28.15 o 
  -5 -14  13       12.58       16.54     27.09 o 
  -4 -14  13        5.58        4.74     15.54 o 
  -3 -14  13       31.24       38.35     18.65 o 
  -2 -14  13        7.39       11.96     17.24 o 
  -1 -14  13       15.01       26.04     21.11 o 
   0 -14  13       27.52       43.28     20.76 o 
   1 -14  13       24.51       36.94     19.70 o 
   2 -14  13       49.59       51.02     20.76 o 
   3 -14  13        0.73        1.06     26.04 o 
   4 -14  13       51.36       45.74     25.33 o 
  -5 -13  13       37.86       52.07     25.33 o 
  -4 -13  13       98.15       93.43     15.98 o 
  -3 -13  13        0.90       -0.70      2.81 o 
  -2 -13  13      172.92      172.05     18.65 o 
  -1 -13  13      104.56      121.74     15.83 o 
   0 -13  13        2.78        1.06     16.18 o 
   1 -13  13        1.36       -2.11      9.85 o 
   2 -13  13        1.35        7.74     17.24 o 
   3 -13  13        0.26        4.22     23.22 o 
   4 -13  13        0.97       -1.41     18.30 o 
  -5 -12  13        3.18       -3.83     18.42 o 
  -4 -12  13       31.88       30.50     13.83 o 
  -3 -12  13        2.60        9.85     20.05 o 
  -2 -12  13       19.45       21.11     18.65 o 
  -1 -12  13       78.65       88.66     15.48 o 
   0 -12  13       55.24       61.57     17.59 o 
   1 -12  13      110.29       90.78     17.94 o 
   2 -12  13       72.26       81.98     19.35 o 
   3 -12  13      180.27      165.37     18.65 o 
   4 -12  13        9.50        9.15     21.81 o 
  -6 -11  13       45.09       47.15     25.68 o 
  -5 -11  13        7.58        5.61     15.65 o 
  -4 -11  13      133.09      153.26     13.67 o 
  -3 -11  13        3.94        0.00      0.70 o 
  -2 -11  13      445.47      462.67     20.41 o 
  -1 -11  13        9.07       16.18     15.48 o 
   0 -11  13        4.09        2.11     40.81 o 
   1 -11  13       56.55       58.76     16.18 o 
   2 -11  13        0.86       -0.70      4.93 o 
   3 -11  13       59.37       84.79     19.35 o 
   4 -11  13       20.16       26.39     22.87 o 
  -6 -10  13        3.07        0.75     16.14 o 
  -5 -10  13        2.37       -0.42     11.19 o 
  -4 -10  13       51.07       56.97     12.67 o 
  -3 -10  13       13.29       16.54     14.78 o 
  -2 -10  13       75.07       69.31     14.78 o 
  -1 -10  13       50.15       40.11     13.02 o 
   0 -10  13       32.76       35.89     15.13 o 
   1 -10  13        1.14       -2.11      7.74 o 
   2 -10  13        0.45        3.17     16.18 o 
   3 -10  13      183.79      215.33     15.83 o 
   4 -10  13       34.76       22.52     19.35 o 
   5 -10  13        9.19        1.76     25.33 o 
  -6  -9  13       23.41       34.21     16.23 o 
  -5  -9  13      245.26      264.72     14.67 o 
  -4  -9  13        3.69        6.95     13.02 o 
  -3  -9  13       97.97       97.81     16.18 o 
  -2  -9  13       88.39       83.39     13.37 o 
  -1  -9  13       59.28       63.33     13.37 o 
   0  -9  13       30.75       30.26     14.43 o 
   1  -9  13        1.20       -3.87     10.56 o 
   2  -9  13        8.79       17.94     14.78 o 
   3  -9  13       77.76       91.12     11.32 o 
   4  -9  13       15.84       17.86     13.91 o 
   5  -9  13       17.93       27.80     23.57 o 
   6  -9  13        3.53       21.46     32.37 o 
  -6  -8  13       54.21       63.33     22.87 o 
  -5  -8  13       11.88       26.10     14.05 o 
  -4  -8  13       58.81       51.36     10.81 o 
  -3  -8  13        1.15        7.29     10.12 o 
  -2  -8  13      120.76      121.74     13.02 o 
  -1  -8  13       19.31       19.35     12.31 o 
   0  -8  13      182.25      168.18     11.61 o 
   1  -8  13       67.10       53.31      9.68 o 
   2  -8  13       11.64        4.49      9.20 o 
   3  -8  13        4.11       12.10     10.55 o 
   4  -8  13      354.12      419.89     16.18 o 
   5  -8  13        7.21       15.48     24.63 o 
   6  -8  13        2.94       15.83     32.02 o 
  -6  -7  13        9.98       14.07     22.87 o 
  -5  -7  13      433.10      505.17     19.88 o 
  -4  -7  13       85.80       81.36     11.72 o 
  -3  -7  13       60.39       55.09      9.04 o 
  -2  -7  13      269.82      253.33     15.13 o 
  -1  -7  13      296.83      248.05     14.43 o 
   0  -7  13      207.94      196.40      7.08 o 
   1  -7  13       70.60       64.25      8.27 o 
   2  -7  13        7.95        0.46      3.34 o 
   3  -7  13       37.52       43.52     10.32 o 
   4  -7  13       33.23       36.25     12.16 o 
   5  -7  13       23.95       27.44     24.28 o 
   6  -7  13       35.53       24.98     28.85 o 
  -7  -6  13       73.87       86.90     30.61 o 
  -6  -6  13       19.27       19.70     23.57 o 
  -5  -6  13        9.20       12.38     12.62 o 
  -4  -6  13        3.47        7.43     11.07 o 
  -3  -6  13      115.51      108.58     13.37 o 
  -2  -6  13       75.55       71.78     13.02 o 
  -1  -6  13        5.66        9.79      6.50 o 
   0  -6  13      121.12      105.17     12.14 o 
   1  -6  13        8.91       11.75      7.60 o 
   2  -6  13       40.39       34.13      8.71 o 
   3  -6  13      103.75      108.34      9.56 o 
   4  -6  13      280.50      315.25     16.18 o 
   5  -6  13        0.29       -0.35      1.41 o 
   6  -6  13        1.85        5.98     83.03 o 
  -7  -5  13       37.55       28.50     29.20 o 
  -6  -5  13       93.45      104.50     23.57 o 
  -5  -5  13        2.81        3.87     19.35 o 
  -4  -5  13       25.92       21.16     10.80 o 
  -3  -5  13        8.81        0.32      2.81 o 
  -2  -5  13      319.34      345.12      8.46 o 
  -1  -5  13      245.98      240.21      7.42 o 
   0  -5  13       25.09       31.84      6.42 o 
   1  -5  13        7.35       11.48      7.06 o 
   2  -5  13       88.40       87.54      8.08 o 
   3  -5  13       32.10       33.53      9.62 o 
   4  -5  13       57.18       53.48     17.59 o 
   5  -5  13        0.60       -6.68     18.30 o 
   6  -5  13       20.03       17.24     28.85 o 
  -7  -4  13       89.19       98.16     27.09 o 
  -6  -4  13        3.90        6.33     18.30 o 
  -5  -4  13        3.00        2.11     22.52 o 
  -4  -4  13       11.47       11.55      8.77 o 
  -3  -4  13       24.90       15.75      9.31 o 
  -2  -4  13        3.81        3.17     12.67 o 
  -1  -4  13      158.03      156.28      6.90 o 
   0  -4  13       81.10       64.36      7.74 o 
   1  -4  13        7.99        9.18      7.06 o 
   2  -4  13        2.62        3.52      7.71 o 
   3  -4  13      266.32      258.20      9.02 o 
   4  -4  13       17.80       21.46     17.24 o 
   5  -4  13      134.06      145.31     19.35 o 
   6  -4  13       21.08       21.81     26.74 o 
  -7  -3  13        3.92        8.09     22.87 o 
  -6  -3  13      368.95      446.49     22.17 o 
  -5  -3  13       69.74       90.78     17.94 o 
  -4  -3  13       47.67       41.65     10.70 o 
  -3  -3  13        1.34        4.91      8.62 o 
  -2  -3  13      207.01      200.11      9.69 o 
  -1  -3  13      126.61      112.14      6.50 o 
   0  -3  13      488.89      431.39      9.56 o 
   1  -3  13        6.16        9.32      6.72 o 
   2  -3  13       91.20       98.84      7.09 o 
   3  -3  13       19.38       19.12      8.08 o 
   4  -3  13        3.78       17.24     14.78 o 
   5  -3  13        2.73        0.70     21.81 o 
   6  -3  13        0.58       -8.09     17.94 o 
  -7  -2  13        1.64       10.20     28.15 o 
  -6  -2  13       46.79       53.48     16.89 o 
  -5  -2  13      155.54      169.24     17.94 o 
  -4  -2  13       15.72       13.72     15.48 o 
  -3  -2  13      111.45      106.98      8.92 o 
  -2  -2  13       11.90       23.85      8.70 o 
  -1  -2  13     1252.04     1149.11     22.52 o 
   0  -2  13      223.67      194.57     11.26 o 
   1  -2  13       65.33       47.81      6.31 o 
   2  -2  13      105.17       87.12      6.72 o 
   3  -2  13       61.70       53.13     10.91 o 
   4  -2  13       84.35       87.61     16.89 o 
   5  -2  13      201.05      200.20     20.76 o 
   6  -2  13        5.07       11.61     23.22 o 
  -7  -1  13        0.05        2.46     22.87 o 
  -6  -1  13       43.55       48.91     21.46 o 
  -5  -1  13      357.35      376.47     19.00 o 
  -4  -1  13      125.31      142.14     14.78 o 
  -3  -1  13      108.69      104.94      8.20 o 
  -2  -1  13      216.40      201.19      8.96 o 
  -1  -1  13      494.25      532.34     16.54 o 
   0  -1  13       31.22       22.81      6.16 o 
   1  -1  13       25.14       20.49      6.09 o 
   2  -1  13        2.09        5.07      6.59 o 
   3  -1  13       53.63       44.33     12.31 o 
   4  -1  13       14.25       14.78     13.37 o 
   5  -1  13        1.02       12.31     17.59 o 
   6  -1  13        3.57        4.93     22.87 o 
  -7   0  13        0.68        1.72     27.17 o 
  -6   0  13      306.66      331.08     22.52 o 
  -5   0  13        3.41        4.22     17.24 o 
  -4   0  13      460.97      434.52     17.94 o 
  -3   0  13        1.16        3.87     12.67 o 
  -2   0  13       96.73       81.24      7.86 o 
  -1   0  13        0.01        7.10      7.56 o 
   0   0  13       57.78       82.57      6.34 o 
   1   0  13        2.78        5.13      6.09 o 
   2   0  13      177.59      145.36      6.93 o 
   3   0  13        0.48        2.46     12.67 o 
   4   0  13      286.36      311.03     17.24 o 
   5   0  13        0.11        4.93     16.54 o 
   6   0  13       15.57       12.67     21.46 o 
  -7   1  13        0.05        0.44     14.83 o 
  -6   1  13       43.56       40.46     21.46 o 
  -5   1  13      357.26      391.95     19.70 o 
  -4   1  13      125.32      140.74     14.07 o 
  -3   1  13      108.60      100.63     11.26 o 
  -2   1  13      216.38      210.05     13.72 o 
  -1   1  13      494.74      514.44     11.16 o 
   0   1  13       31.28       15.83      8.80 o 
   1   1  13       25.23       18.49      6.51 o 
   2   1  13        2.00        2.54      8.36 o 
   3   1  13       53.63       60.16     13.37 o 
   4   1  13       14.23       14.07     16.54 o 
   5   1  13        0.95        2.81     17.94 o 
   6   1  13        3.54       23.22     26.04 o 
  -7   2  13        1.64        2.46     34.13 o 
  -6   2  13       46.62       39.41     21.81 o 
  -5   2  13      155.56      165.37     18.30 o 
  -4   2  13       15.64       25.33     15.13 o 
  -3   2  13      111.51       99.57     13.37 o 
  -2   2  13       12.06        5.63     11.96 o 
  -1   2  13     1251.87     1082.97     21.81 o 
   0   2  13      223.78      208.03     10.38 o 
   1   2  13       65.41       41.24      6.59 o 
   2   2  13      105.25       89.37     11.26 o 
   3   2  13       61.68       43.63     13.72 o 
   4   2  13       84.38       92.53     16.18 o 
   5   2  13      201.16      192.70     14.26 o 
   6   2  13        5.11       15.13     27.09 o 
  -7   3  13        3.92        0.35      2.81 o 
  -6   3  13      368.90      431.95     16.28 o 
  -5   3  13       69.77       79.87     15.83 o 
  -4   3  13       47.69       42.22     15.13 o 
  -3   3  13        1.32       -7.39     11.26 o 
  -2   3  13      206.88      199.49     13.72 o 
  -1   3  13      126.60      100.27     10.91 o 
   0   3  13      488.92      454.93     14.43 o 
   1   3  13        6.18        7.39     11.26 o 
   2   3  13       91.30       81.28     10.91 o 
   3   3  13       19.44       21.11     13.72 o 
   4   3  13        3.78       13.72     13.72 o 
   5   3  13        2.67       15.83     18.65 o 
   6   3  13        0.65       -0.70     11.26 o 
  -7   4  13       89.27      106.26     30.61 o 
  -6   4  13        3.92       13.22     17.14 o 
  -5   4  13        2.97        2.81     18.30 o 
  -4   4  13       11.48        6.33     12.67 o 
  -3   4  13       24.97       26.39     14.07 o 
  -2   4  13        3.81        3.87     10.20 o 
  -1   4  13      158.14      150.94     11.26 o 
   0   4  13       81.11       77.76     10.20 o 
   1   4  13        7.91       20.58      7.21 o 
   2   4  13        2.63        6.33      9.50 o 
   3   4  13      266.29      273.73     14.43 o 
   4   4  13       17.81       23.57     16.18 o 
   5   4  13      134.07      136.16     19.35 o 
   6   4  13       21.03       20.05     25.33 o 
  -6   5  13       93.47       96.05     24.63 o 
  -5   5  13        2.79       -4.57     15.48 o 
  -4   5  13       25.95       21.46     15.48 o 
  -3   5  13        8.84        4.57     13.72 o 
  -2   5  13      319.47      314.19     15.13 o 
  -1   5  13      246.11      231.51     12.31 o 
   0   5  13       25.08       31.31      9.85 o 
   1   5  13        7.39        6.25      6.25 o 
   2   5  13       88.32       84.59     10.73 o 
   3   5  13       32.12       39.58     10.20 o 
   4   5  13       57.11       55.80     11.38 o 
   5   5  13        0.62        5.98     17.24 o 
  -6   6  13       19.22       21.46     20.05 o 
  -5   6  13        9.22       19.18     14.29 o 
  -4   6  13        3.58        6.33     16.54 o 
  -3   6  13      115.36      105.55     11.96 o 
  -2   6  13       75.48       79.87     11.61 o 
  -1   6  13        5.65       10.20     11.26 o 
   0   6  13      121.06      107.49      7.21 o 
   1   6  13        8.76       10.99      7.76 o 
   2   6  13       40.33       29.20      9.21 o 
   3   6  13      103.76      104.11     10.13 o 
   4   6  13      280.49      328.83     12.80 o 
   5   6  13        0.28        0.11      3.17 o 
  -6   7  13        9.97       19.70     26.39 o 
  -5   7  13      433.14      474.99     20.41 o 
  -4   7  13       85.81       75.26     12.55 o 
  -3   7  13       60.41       52.07     15.13 o 
  -2   7  13      269.85      246.99     13.02 o 
  -1   7  13      296.52      277.95     12.67 o 
   0   7  13      208.11      203.01      7.59 o 
   1   7  13       70.69       66.09      7.91 o 
   2   7  13        7.98        5.48      9.08 o 
   3   7  13       37.46       38.07      9.13 o 
   4   7  13       33.18       31.10     13.62 o 
   5   7  13       23.91       28.12     15.04 o 
  -6   8  13       54.25       59.11     26.04 o 
  -5   8  13       11.90       47.85     22.52 o 
  -4   8  13       58.95       43.28     19.00 o 
  -3   8  13        1.16       -5.98     10.91 o 
  -2   8  13      120.70       96.05     12.31 o 
  -1   8  13       19.28       17.59     11.96 o 
   0   8  13      182.04      167.69      7.95 o 
   1   8  13       67.03       54.18     12.67 o 
   2   8  13       11.62        6.26     10.27 o 
   3   8  13        4.10        1.77      9.66 o 
   4   8  13      354.20      405.65     29.91 o 
   5   8  13        7.24        0.39     12.14 o 
  -6   9  13       23.45       20.05     27.44 o 
  -5   9  13      245.27      265.99     24.63 o 
  -4   9  13        3.65        5.98     17.94 o 
  -3   9  13       97.97       95.70     17.59 o 
  -2   9  13       88.40       94.30     10.06 o 
  -1   9  13       59.28       55.59     12.67 o 
   0   9  13       30.80       35.80      8.45 o 
   1   9  13        1.32       -2.11     11.61 o 
   2   9  13        8.79       16.71     10.57 o 
   3   9  13       77.75       80.35     12.51 o 
   4   9  13       15.87       20.19     14.20 o 
   5   9  13       17.88       28.33     15.53 o 
  -6  10  13        3.07       12.31     28.15 o 
  -5  10  13        2.39       -0.70      9.85 o 
  -4  10  13       51.03       45.39     18.65 o 
  -3  10  13       13.17       13.37     16.54 o 
  -2  10  13       74.97       71.78     15.83 o 
  -1  10  13       50.07       51.87      9.44 o 
   0  10  13       32.73       30.61     13.72 o 
   1  10  13        1.07        3.87     15.48 o 
   2  10  13        0.45       -1.36      9.89 o 
   3  10  13      183.77      204.17     13.42 o 
   4  10  13       34.76       34.12     13.53 o 
   5  10  13        9.17       30.61     29.91 o 
  -5  11  13        7.64        9.50     24.98 o 
  -4  11  13      133.13      157.98     22.17 o 
  -3  11  13        3.94        7.04     17.59 o 
  -2  11  13      445.42      470.76     16.89 o 
   0  11  13        4.10        6.33     14.43 o 
   1  11  13       56.55       57.70     15.83 o 
   2  11  13        0.96        3.67     11.27 o 
   3  11  13       59.36       64.27     13.00 o 
   4  11  13       20.22       28.80     16.03 o 
  -5  12  13        3.20        8.09     26.39 o 
  -4  12  13       31.88       26.04     22.87 o 
  -3  12  13        2.66        8.44     19.70 o 
  -2  12  13       19.41       13.72     17.24 o 
   0  12  13       55.23       67.91     15.83 o 
   1  12  13      110.28      100.63     16.54 o 
   2  12  13       72.15       63.93     12.91 o 
   3  12  13      180.18      179.32     13.90 o 
   4  12  13        9.51       12.43     16.56 o 
  -5  13  13       37.85       40.46     28.50 o 
  -4  13  13       98.17      103.44     22.87 o 
  -3  13  13        0.90        0.70     21.46 o 
   1  13  13        1.43        4.22     19.70 o 
   2  13  13        1.34        4.92     16.47 o 
   3  13  13        0.26       -0.42     10.02 o 
   4  13  13        0.97        7.74     28.85 o 
  -5  14  13       12.58       17.24     32.02 o 
  -4  14  13        5.50       -1.41     51.02 o 
   1  14  13       24.49       20.76     19.35 o 
   2  14  13       49.55       48.51     14.43 o 
   3  14  13        0.69        4.66     17.47 o 
  -5  15  13       68.85       86.55     35.54 o 
   1  15  13        7.35       12.67     23.22 o 
   2  15  13       37.15       47.17     17.13 o 
   3  15  13       45.93       35.54     26.04 o 
   1  16  13       16.14       19.70     24.98 o 
   2  16  13        5.92       11.79     18.48 o 
   3  16  13       67.64       76.70     28.85 o 
   2  17  13       10.99       10.20     30.96 o 
  -2 -15  14        4.16      -10.20     24.63 o 
  -1 -15  14       17.05       34.13     25.68 o 
   0 -15  14        5.81       12.67     23.22 o 
   1 -15  14        1.16        7.74     26.39 o 
   2 -15  14        2.47       -2.11     27.44 o 
  -4 -14  14        1.30        2.81    649.15 o 
  -3 -14  14        7.92       23.57     24.28 o 
  -2 -14  14       18.24       27.44     21.46 o 
  -1 -14  14       17.04       14.07     17.94 o 
   0 -14  14       12.00       16.89     20.41 o 
   1 -14  14       28.26       36.24     21.11 o 
   2 -14  14       27.76       23.57     21.81 o 
   3 -14  14        1.94       -3.52     15.48 o 
  -4 -13  14      100.31      109.76     18.64 o 
  -3 -13  14       44.45       55.59     24.63 o 
  -2 -13  14        7.20       10.20     18.65 o 
  -1 -13  14       40.25       48.20     21.46 o 
   0 -13  14       47.09       31.67     20.76 o 
   1 -13  14        1.99        1.41     21.11 o 
   2 -13  14       10.17       13.37     23.57 o 
   3 -13  14        4.82        7.74     25.33 o 
   4 -13  14       36.43       43.98     27.80 o 
  -5 -12  14       55.18       65.79     24.98 o 
  -4 -12  14       31.13       37.49     16.90 o 
  -3 -12  14       80.18      100.63     22.52 o 
  -2 -12  14       53.05       62.63     19.70 o 
  -1 -12  14        8.81       11.26     19.70 o 
   0 -12  14        7.29        6.33     19.70 o 
   1 -12  14       37.01       38.35     17.94 o 
   2 -12  14        0.04       -1.06     35.89 o 
   3 -12  14       25.68       20.76     23.93 o 
   4 -12  14       13.91        7.74     24.98 o 
  -5 -11  14       28.94       43.84     18.97 o 
  -4 -11  14      144.94      145.49     16.17 o 
  -3 -11  14        7.20        4.22     54.54 o 
  -2 -11  14       14.44       25.33     18.30 o 
  -1 -11  14        0.42        4.57     18.30 o 
   0 -11  14       12.26       20.41     17.24 o 
   1 -11  14        2.67       12.67     19.00 o 
   2 -11  14        2.28       13.02     20.41 o 
   3 -11  14        4.69        3.52     20.76 o 
   4 -11  14       48.21       45.04     25.68 o 
  -5 -10  14       24.12       19.89     18.03 o 
  -4 -10  14        7.20       10.56     14.20 o 
  -3 -10  14       31.76       38.35     20.05 o 
  -2 -10  14       15.79       25.68     14.78 o 
  -1 -10  14        7.31        1.06     17.59 o 
   0 -10  14        2.53       -4.22     24.28 o 
   1 -10  14       57.09       51.72     17.94 o 
   2 -10  14       91.98       77.41     19.00 o 
   3 -10  14        4.35        1.06     18.65 o 
   4 -10  14        2.22        0.70     23.57 o 
  -5  -9  14       32.67       34.81     15.58 o 
  -4  -9  14        0.63        3.72     12.81 o 
  -3  -9  14       96.56       88.34     11.06 o 
  -2  -9  14       21.85       23.93     16.89 o 
  -1  -9  14       97.30       96.76     14.78 o 
   0  -9  14       58.39       56.29     16.18 o 
   1  -9  14       58.00       55.59     15.48 o 
   2  -9  14       50.85       50.67     17.24 o 
   3  -9  14       33.78       34.13     17.59 o 
  -6  -8  14      175.02      184.36     24.28 o 
  -5  -8  14        5.20        4.87     14.12 o 
  -4  -8  14        8.33       12.76     13.17 o 
  -3  -8  14       10.29        6.73     12.27 o 
  -2  -8  14      114.59      119.98     13.72 o 
  -1  -8  14       27.26       30.26     14.78 o 
   0  -8  14        2.35       -5.98     11.26 o 
   1  -8  14        4.90        4.22     14.43 o 
   2  -8  14      139.57      144.96     14.43 o 
   3  -8  14        3.41        8.77     14.02 o 
   4  -8  14       40.25       51.37     22.52 o 
   5  -8  14        7.64        3.52     27.80 o 
  -6  -7  14       30.22       50.67     23.22 o 
  -5  -7  14       49.97       52.14     13.79 o 
  -4  -7  14       25.08       19.38     10.82 o 
  -3  -7  14        3.01       12.19     10.48 o 
  -2  -7  14        3.20        1.76     15.48 o 
  -1  -7  14       18.83       21.81     12.67 o 
   0  -7  14       12.56        7.74     12.67 o 
   1  -7  14       45.79       40.21      8.95 o 
   2  -7  14       18.49       20.77     10.69 o 
   3  -7  14       50.40       56.66     11.77 o 
   4  -7  14        9.48        8.44     20.41 o 
   5  -7  14       11.38        9.50     26.39 o 
  -6  -6  14      101.41       98.16     24.63 o 
  -5  -6  14        3.80        6.03     15.17 o 
  -4  -6  14       18.73       24.09     11.91 o 
  -3  -6  14        8.37       12.84     11.19 o 
  -2  -6  14       18.74        9.85     14.78 o 
  -1  -6  14       42.67       32.37     12.67 o 
   0  -6  14       17.27       17.55      7.41 o 
   1  -6  14      119.77      111.27      8.20 o 
   2  -6  14       39.54       36.73     10.07 o 
   3  -6  14        8.17        9.29     11.05 o 
   4  -6  14       24.24       26.04     20.41 o 
   5  -6  14       15.08       13.72     26.04 o 
  -6  -5  14        8.71        4.22     26.39 o 
  -5  -5  14       12.94       16.89     21.46 o 
  -4  -5  14      208.74      215.87     17.94 o 
  -3  -5  14       23.93       22.20     10.80 o 
  -2  -5  14        9.09       16.18     12.31 o 
  -1  -5  14       22.83       12.31      7.61 o 
   0  -5  14      123.08      125.82      7.44 o 
   1  -5  14       45.02       34.85      8.27 o 
   2  -5  14        3.17        3.71      9.08 o 
   3  -5  14       44.95       51.69     10.97 o 
   4  -5  14       64.11       92.18     20.41 o 
   5  -5  14        5.14       -2.11     54.18 o 
  -6  -4  14        3.16        5.28     24.28 o 
  -5  -4  14      208.99      228.70     16.89 o 
  -4  -4  14       20.51       34.59     10.82 o 
  -3  -4  14      330.30      367.03     12.80 o 
  -2  -4  14        9.38       12.33     10.07 o 
  -1  -4  14        4.03       10.89      7.01 o 
   0  -4  14        2.39        6.72      7.31 o 
   1  -4  14       24.40       23.32      7.83 o 
   2  -4  14        8.64       11.77      8.58 o 
   3  -4  14      116.11      108.02     14.78 o 
   4  -4  14       16.52       19.00     19.70 o 
   5  -4  14      145.26      165.01     21.46 o 
  -6  -3  14       28.09       29.55     21.81 o 
  -5  -3  14       20.89       23.57     20.41 o 
  -4  -3  14      129.93      120.68     13.37 o 
  -3  -3  14       35.29       30.79     10.06 o 
  -2  -3  14       23.86       26.84      8.70 o 
  -1  -3  14        8.68        8.96      7.92 o 
   0  -3  14       50.49       47.15      7.06 o 
   1  -3  14        4.41        2.60      7.83 o 
   2  -3  14        8.66       10.05      8.56 o 
   3  -3  14        4.99        7.39     12.67 o 
   4  -3  14      148.10      140.03     16.89 o 
   5  -3  14       21.92       21.46     24.98 o 
  -6  -2  14       36.16       26.74     23.93 o 
  -5  -2  14       98.06       88.31     19.70 o 
  -4  -2  14        5.56       12.31     15.13 o 
  -3  -2  14       70.71       57.56      9.21 o 
  -2  -2  14      120.36      117.93      8.62 o 
  -1  -2  14       30.82       39.16      6.91 o 
   0  -2  14       30.60       21.56      7.51 o 
   1  -2  14       73.19       66.30      7.59 o 
   2  -2  14       28.03       34.94      8.42 o 
   3  -2  14        4.80       -2.11      7.74 o 
   4  -2  14       18.60       28.85     20.05 o 
   5  -2  14       81.93       76.00     23.22 o 
  -6  -1  14        8.06        7.04     24.28 o 
  -5  -1  14       30.89       22.52     17.59 o 
  -4  -1  14        4.01        5.63     15.48 o 
  -3  -1  14      134.00      131.94     15.13 o 
  -2  -1  14       58.55       60.92      8.21 o 
  -1  -1  14      185.52      209.86      9.52 o 
   0  -1  14       56.80       60.86      7.06 o 
   1  -1  14       54.16       49.98      7.34 o 
   2  -1  14       31.77       26.24      7.86 o 
   3  -1  14       84.04       94.65     14.78 o 
   4  -1  14        2.31        0.07      1.58 o 
   5  -1  14        4.47        2.81     21.11 o 
  -6   0  14       57.28       54.54     19.70 o 
  -5   0  14        1.09        2.81     16.18 o 
  -4   0  14       38.68       36.94     13.72 o 
  -3   0  14       32.60       27.44     14.43 o 
  -2   0  14      694.95      715.18     14.54 o 
  -1   0  14       55.52       61.49      7.66 o 
   0   0  14      120.99       75.02      7.46 o 
   1   0  14        1.86        0.52      5.81 o 
   2   0  14       84.69       91.83     11.26 o 
   3   0  14        6.83       11.61     14.43 o 
   4   0  14        1.75        8.44     15.13 o 
   5   0  14        0.53       -1.41     10.91 o 
  -6   1  14        8.02        3.17     21.11 o 
  -5   1  14       30.79       23.93     16.89 o 
  -4   1  14        4.06        6.33     15.13 o 
  -3   1  14      133.98      131.94     13.02 o 
  -2   1  14       58.73       76.00     10.56 o 
  -1   1  14      185.53      180.85     11.61 o 
   0   1  14       56.67       57.17      6.81 o 
   1   1  14       54.33       55.05      7.09 o 
   2   1  14       31.63       28.15     11.61 o 
   3   1  14       84.40       95.70     12.67 o 
   4   1  14        2.31       -2.81      6.68 o 
   5   1  14        4.47        6.68     22.87 o 
  -6   2  14       36.17       46.79     22.52 o 
  -5   2  14       98.10       99.57     19.00 o 
  -4   2  14        5.52       14.78     17.94 o 
  -3   2  14       70.50       46.79     14.07 o 
  -2   2  14      120.31      114.00     11.96 o 
  -1   2  14       30.89       38.35     10.91 o 
   0   2  14       30.75       21.81     10.56 o 
   1   2  14       73.16       59.33      6.72 o 
   2   2  14       28.06       16.18     12.67 o 
   3   2  14        4.70       -5.63      9.15 o 
   4   2  14       18.53       24.98     14.43 o 
   5   2  14       81.98      108.88     16.87 o 
  -6   3  14       28.03       36.59     22.52 o 
  -5   3  14       20.73       28.15     21.11 o 
  -4   3  14      129.72      116.46     14.07 o 
  -3   3  14       35.48       40.11     15.13 o 
  -2   3  14       23.77       28.15     11.61 o 
  -1   3  14        8.79        5.63     11.61 o 
   0   3  14       50.72       52.42     11.96 o 
   1   3  14        4.53        8.27      7.56 o 
   2   3  14        8.79        2.11     11.26 o 
   3   3  14        4.86        5.63     15.13 o 
   4   3  14      148.00      158.33     17.94 o 
   5   3  14       21.88       16.89     17.59 o 
  -6   4  14        3.19        0.79     18.07 o 
  -5   4  14      208.97      210.75     19.35 o 
  -4   4  14       20.57       26.74     17.94 o 
  -3   4  14      330.28      378.23     17.59 o 
  -2   4  14        9.39        2.11     96.40 o 
  -1   4  14        3.95        7.39     11.96 o 
   0   4  14        2.44        6.33     11.96 o 
   1   4  14       24.13       24.98      8.67 o 
   2   4  14        8.68        3.87     13.37 o 
   3   4  14      116.15      114.00     14.78 o 
   4   4  14       16.62       13.37     16.89 o 
   5   4  14      145.41      150.24     23.22 o 
  -6   5  14        8.78        8.09     23.22 o 
  -5   5  14       12.86       13.72     20.41 o 
  -4   5  14      208.95      227.99     18.30 o 
  -3   5  14       23.65       28.50     16.18 o 
  -2   5  14        9.15       14.07     14.43 o 
  -1   5  14       23.09       14.07     13.02 o 
   0   5  14      122.84      147.42     11.96 o 
   1   5  14       45.20       36.02      7.95 o 
   2   5  14        3.08        5.98     12.67 o 
   3   5  14       45.00       48.91     15.48 o 
   4   5  14       64.12       63.33     19.35 o 
   5   5  14        5.11       -0.70      9.15 o 
  -6   6  14      101.41      133.35     28.50 o 
  -5   6  14        3.92       14.07     22.87 o 
  -4   6  14       18.58       17.24     17.59 o 
  -3   6  14        8.52        8.09     16.18 o 
  -2   6  14       18.67       15.13     12.67 o 
  -1   6  14       42.46       41.17     13.37 o 
   0   6  14       17.34       24.28     11.96 o 
   1   6  14      119.75      108.50      7.11 o 
   2   6  14       39.29       49.44     10.91 o 
   3   6  14        8.18       11.14     10.61 o 
   4   6  14       24.07       28.44     13.62 o 
   5   6  14       14.99       13.72     20.05 o 
  -6   7  14       30.21       14.78     29.55 o 
  -5   7  14       49.92       41.87     24.63 o 
  -4   7  14       25.18       17.13     12.18 o 
  -3   7  14        3.04       -7.39      7.74 o 
  -2   7  14        3.16        1.76     14.07 o 
  -1   7  14       18.89       24.63     12.67 o 
   0   7  14       12.51       16.42      8.83 o 
   1   7  14       45.86       53.13     14.07 o 
   2   7  14       18.51       13.10     11.44 o 
   3   7  14       50.38       58.48     11.00 o 
   4   7  14        9.61       16.47     14.10 o 
   5   7  14       11.41       18.87     16.53 o 
  -6   8  14      175.18      196.33     25.33 o 
  -5   8  14        5.21        7.74     21.46 o 
  -4   8  14        8.32        2.81     18.65 o 
  -3   8  14       10.25       -1.76     15.13 o 
  -2   8  14      114.26      117.16     15.48 o 
  -1   8  14       27.40       25.68     13.72 o 
   0   8  14        2.30        5.94      9.33 o 
   1   8  14        4.86        8.44     15.13 o 
   2   8  14      139.63      142.14     11.32 o 
   3   8  14        3.37        7.51     10.99 o 
   4   8  14       40.36       42.19     15.47 o 
   5   8  14        7.65        4.22     28.50 o 
  -5   9  14       32.76       25.33     25.68 o 
  -4   9  14        0.63        3.87     20.76 o 
  -3   9  14       96.43       88.35     12.41 o 
  -2   9  14       22.01       11.96     15.83 o 
  -1   9  14       97.20       96.40     14.07 o 
   1   9  14       58.06       51.02     16.18 o 
   2   9  14       50.71       48.64     10.74 o 
   3   9  14       33.84       34.85     13.05 o 
   4   9  14        1.52        1.51      5.63 o 
  -5  10  14       24.08       34.48     28.50 o 
  -4  10  14        7.28       -1.41      6.33 o 
  -3  10  14       31.73       29.20     20.76 o 
  -2  10  14       15.97       14.78     17.24 o 
  -1  10  14        7.27        5.98     15.13 o 
   1  10  14       57.08       44.68     16.54 o 
   2  10  14       91.94       79.52     13.27 o 
   3  10  14        4.36        3.33     14.05 o 
   4  10  14        2.23       -0.70     24.63 o 
  -5  11  14       28.99       51.02     29.91 o 
  -4  11  14      144.98      137.92     25.33 o 
  -3  11  14        7.24        7.39     20.41 o 
  -2  11  14       14.39       14.78     18.65 o 
   1  11  14        2.64        7.74     17.59 o 
   2  11  14        2.32        3.69     10.45 o 
   3  11  14        4.60       13.65     14.45 o 
   4  11  14       48.35       46.79     28.85 o 
  -5  12  14       55.07       60.87     32.02 o 
  -4  12  14       31.27       40.81     24.28 o 
  -3  12  14       79.95       77.41     21.81 o 
   1  12  14       37.08       36.94     19.00 o 
   2  12  14        0.04        3.61     18.10 o 
   3  12  14       25.62       21.41     15.79 o 
   4  12  14       13.89       21.46     27.09 o 
  -5  13  14        8.28       32.37     34.13 o 
  -4  13  14      100.28      109.77     28.15 o 
   1  13  14        1.97       12.31     20.41 o 
   2  13  14       10.06       10.37     16.15 o 
   3  13  14        4.83        8.96     17.39 o 
   2  14  14       27.78       29.01     17.28 o 
   3  14  14        1.95        5.28     27.80 o 
   2  15  14        2.49        9.50     29.20 o 
   2  16  14       44.56       45.39     32.37 o 
  -1 -14  15       18.90       19.00     27.09 o 
   0 -14  15        3.47       15.13     21.11 o 
   1 -14  15        3.92       10.20     22.87 o 
   2 -14  15       25.85       28.50     29.55 o 
  -2 -13  15       26.48       28.15     20.76 o 
  -1 -13  15       61.93       74.24     20.41 o 
   0 -13  15       14.82       31.67     24.28 o 
   1 -13  15        8.64        4.57     24.98 o 
   2 -13  15       63.92       74.24     23.93 o 
   3 -13  15        6.99       10.20     26.04 o 
  -3 -12  15       29.55       31.31     23.93 o 
  -2 -12  15        2.64        4.22     19.00 o 
  -1 -12  15      212.70      221.66     18.65 o 
   0 -12  15       59.48       57.00     20.76 o 
   1 -12  15        4.59       -8.09     14.43 o 
   2 -12  15       57.56       43.28     24.98 o 
   3 -12  15       39.76       49.26     27.44 o 
  -4 -11  15        9.24        8.27     17.42 o 
  -3 -11  15       20.01       18.62     17.01 o 
  -2 -11  15        2.48        2.46     17.59 o 
  -1 -11  15       67.80       72.83     17.59 o 
   0 -11  15       20.47       15.48     18.30 o 
   1 -11  15        2.73        0.35     14.43 o 
   2 -11  15       82.76       73.89     20.41 o 
   3 -11  15       31.81       21.11     22.52 o 
  -4 -10  15        6.30        6.96     14.62 o 
  -3 -10  15       15.15       24.94     15.28 o 
  -2 -10  15        7.13        8.44     17.24 o 
  -1 -10  15       67.45       59.11     15.48 o 
   0 -10  15       30.26       36.24     18.65 o 
   1 -10  15       16.18       22.87     16.89 o 
   2 -10  15       16.50       27.09     18.65 o 
   3 -10  15       40.80       52.78     21.46 o 
  -5  -9  15       32.85       42.22     28.50 o 
  -4  -9  15       17.53       19.53     16.67 o 
  -3  -9  15       52.77       40.98     12.62 o 
  -2  -9  15       20.34       20.76     20.05 o 
  -1  -9  15       37.02       33.78     18.65 o 
   0  -9  15       50.58       54.54     18.65 o 
   1  -9  15       21.53       19.70     16.89 o 
   2  -9  15        6.48        0.70    319.82 o 
   3  -9  15       42.92       55.59     20.05 o 
  -5  -8  15       51.12       46.94     18.50 o 
  -4  -8  15      121.73      141.62     15.26 o 
  -3  -8  15       42.51       41.43     12.68 o 
  -2  -8  15      126.95      136.87     14.78 o 
  -1  -8  15       10.52       -1.76     11.26 o 
   0  -8  15       88.35       67.91     14.43 o 
   1  -8  15       16.33       15.48     17.59 o 
   2  -8  15       33.15       27.09     17.94 o 
   3  -8  15       18.52       24.63     20.41 o 
  -5  -7  15       92.33       87.25     16.56 o 
  -4  -7  15       54.69       58.56     15.26 o 
  -3  -7  15       70.07       65.14     11.30 o 
  -2  -7  15       91.16      122.44     16.89 o 
  -1  -7  15       23.15       17.94     16.18 o 
   0  -7  15       29.01       28.15     14.43 o 
   1  -7  15       14.04       18.65     16.54 o 
   2  -7  15       79.94       78.46     17.24 o 
   3  -7  15        5.82       14.78     20.05 o 
   4  -7  15       90.85       95.00     23.57 o 
   5  -7  15       33.02       40.46     30.26 o 
  -5  -6  15        5.11       14.07     24.98 o 
  -4  -6  15       18.21       23.27     12.47 o 
  -3  -6  15       77.45       82.76     11.84 o 
  -2  -6  15       71.53       60.87     16.54 o 
  -1  -6  15      117.79      121.03     15.48 o 
   0  -6  15       12.06        9.15     13.37 o 
   1  -6  15       29.83       21.11     15.83 o 
   2  -6  15       66.71       84.97     11.44 o 
   3  -6  15        4.94       -1.41      6.33 o 
   4  -6  15       75.03       74.24     22.87 o 
   5  -6  15        6.94        7.39     30.26 o 
  -5  -5  15       52.40       54.89     20.05 o 
  -4  -5  15       32.69       31.67     13.35 o 
  -3  -5  15        8.20       17.75     10.72 o 
  -2  -5  15       50.31       42.41     10.81 o 
  -1  -5  15       29.60       35.54     13.02 o 
   0  -5  15        0.69        2.59      8.86 o 
   1  -5  15       14.68       17.39      9.20 o 
   2  -5  15      126.38      140.61     10.19 o 
   3  -5  15       32.39       35.54     19.35 o 
   4  -5  15       27.96       27.44     22.52 o 
  -6  -4  15       40.63       64.39     27.80 o 
  -5  -4  15      203.58      249.81     22.87 o 
  -4  -4  15        2.23        2.84     12.68 o 
  -3  -4  15        5.32        0.88     13.19 o 
  -2  -4  15       29.81       33.14      9.80 o 
  -1  -4  15       38.63       34.53      8.85 o 
   0  -4  15        1.68        1.75      7.26 o 
   1  -4  15       97.22      112.80      9.41 o 
   2  -4  15       27.20       32.81     10.06 o 
   3  -4  15      249.40      249.81     19.00 o 
   4  -4  15        5.90        9.15     20.41 o 
   5  -4  15        0.82       18.65     25.68 o 
  -6  -3  15       58.55       49.26     23.57 o 
  -5  -3  15       60.15       57.00     20.41 o 
  -4  -3  15       26.60       29.20     20.05 o 
  -3  -3  15       34.45       32.10     11.16 o 
  -2  -3  15      176.98      189.58     10.06 o 
  -1  -3  15       16.96       19.07      8.54 o 
   0  -3  15       27.19       27.24      8.67 o 
   1  -3  15       65.07       70.35      8.95 o 
   2  -3  15       20.54       27.20     10.06 o 
   3  -3  15      170.23      176.98     17.59 o 
   4  -3  15        1.43        7.74     22.17 o 
   5  -3  15        7.39       25.33     26.74 o 
  -6  -2  15        8.55       15.83     27.80 o 
  -5  -2  15       57.33       69.31     23.57 o 
  -4  -2  15       22.15       26.74     18.30 o 
  -3  -2  15       72.76       75.09     10.12 o 
  -2  -2  15       75.90       78.85     10.32 o 
  -1  -2  15       23.77       18.47      8.70 o 
   0  -2  15      115.56      110.14      8.31 o 
   1  -2  15       70.56       73.54      8.96 o 
   2  -2  15       88.15       97.81     14.43 o 
   3  -2  15      312.50      363.45     17.59 o 
   4  -2  15       14.77       35.18     21.11 o 
   5  -2  15       21.40       33.42     28.15 o 
  -6  -1  15        0.62       16.18     24.28 o 
  -5  -1  15       73.59       71.42     20.76 o 
  -4  -1  15      112.84      128.77     16.89 o 
  -3  -1  15      101.67       90.42     14.07 o 
  -2  -1  15       78.89       68.18      9.31 o 
  -1  -1  15       41.18       48.78      7.12 o 
   0  -1  15       64.68       71.31      8.16 o 
   1  -1  15       83.57       97.67      8.83 o 
   2  -1  15       42.13       37.30     14.43 o 
   3  -1  15       42.80       35.89     16.89 o 
   4  -1  15       32.70       33.99     15.51 o 
   5  -1  15       25.47       26.39     27.44 o 
  -6   0  15        1.83        1.41     24.28 o 
  -5   0  15       47.27       27.44     18.30 o 
  -4   0  15      298.09      350.08     19.00 o 
  -3   0  15       52.05       46.79     16.18 o 
  -2   0  15       77.77       66.15     15.13 o 
  -1   0  15        6.42        6.49      9.77 o 
   0   0  15       70.91       71.30      8.71 o 
   1   0  15       34.99       44.39     12.84 o 
   2   0  15        5.58        3.52     13.37 o 
   3   0  15        4.25       13.72     14.43 o 
   4   0  15      143.04      157.98     20.41 o 
   5   0  15       11.46       21.46     27.44 o 
  -6   1  15        0.59       20.76     27.80 o 
  -5   1  15       73.50       67.55     17.94 o 
  -4   1  15      113.48      143.90     19.35 o 
  -3   1  15      102.09       91.83     17.24 o 
  -2   1  15       78.91       68.96     13.72 o 
  -1   1  15       41.09       50.31     12.31 o 
   0   1  15       64.34       70.13      6.99 o 
   1   1  15       83.35      104.50     13.02 o 
   2   1  15       41.64       43.98     11.96 o 
   3   1  15       42.72       54.18     14.78 o 
   4   1  15       32.94       32.37     20.76 o 
   5   1  15       25.66       26.74     27.80 o 
  -6   2  15        8.70       11.26     28.50 o 
  -5   2  15       57.08       52.42     19.70 o 
  -4   2  15       21.71       21.46     19.70 o 
  -3   2  15       72.25       90.42     14.43 o 
  -2   2  15       75.72       89.02     15.48 o 
  -1   2  15       24.03       16.18     12.67 o 
   0   2  15      115.76      111.87      8.54 o 
   1   2  15       70.94       75.65     13.37 o 
   2   2  15       88.76       85.50     12.31 o 
   3   2  15      312.35      343.75     16.89 o 
   4   2  15       14.61        4.93     20.76 o 
   5   2  15       21.20       27.20     15.37 o 
  -6   3  15       58.36       69.66     28.85 o 
  -5   3  15       60.40       64.39     22.87 o 
  -4   3  15       26.70       20.05     15.83 o 
  -3   3  15       34.58       22.87     16.54 o 
  -2   3  15      177.05      180.14     15.83 o 
  -1   3  15       16.68        7.04     13.02 o 
   0   3  15       27.28       29.91     13.02 o 
   1   3  15       64.69       76.06      9.06 o 
   2   3  15       20.10       24.98     13.72 o 
   3   3  15      170.59      195.62     16.18 o 
   4   3  15        1.40       11.26     16.54 o 
   5   3  15        7.49        7.04     26.04 o 
  -6   4  15       40.54       61.24     21.24 o 
  -5   4  15      203.61      251.57     24.28 o 
  -4   4  15        2.25        4.57     20.76 o 
  -3   4  15        5.24        4.93     18.30 o 
  -2   4  15       29.98       31.31     16.18 o 
  -1   4  15       38.59       26.04     14.78 o 
   0   4  15        1.63        6.33     14.07 o 
   1   4  15       97.23      100.65     14.95 o 
   2   4  15       27.43       28.50     15.83 o 
   3   4  15      249.22      283.58     17.59 o 
   4   4  15        6.05       10.56     21.81 o 
  -5   5  15       52.08       54.89     20.05 o 
  -4   5  15       32.87       22.52     19.35 o 
  -3   5  15        8.35        8.80     18.30 o 
  -2   5  15       50.33       35.89     15.48 o 
  -1   5  15       29.72       32.37     13.72 o 
   0   5  15        0.63        2.46     14.07 o 
   1   5  15       14.71       21.42      9.31 o 
   2   5  15      126.20      143.20     14.78 o 
   3   5  15       32.21       29.91     17.94 o 
   4   5  15       27.82       20.05     19.00 o 
  -5   6  15        5.14        8.35     18.64 o 
  -4   6  15       17.89        9.15     18.30 o 
  -3   6  15       77.00       74.94     19.00 o 
  -2   6  15       71.01       83.39     15.48 o 
  -1   6  15      117.83      126.66     14.07 o 
   0   6  15       12.18       11.96     14.07 o 
   1   6  15       30.15       22.17     14.78 o 
   2   6  15       66.88       68.61     13.02 o 
   3   6  15        5.12       17.59     15.83 o 
   4   6  15       75.10       74.94     17.59 o 
  -5   7  15       92.70      100.98     23.57 o 
  -4   7  15       55.08       51.02     20.76 o 
  -3   7  15       70.49       68.26     18.65 o 
  -2   7  15       91.83      116.46     16.18 o 
  -1   7  15       22.99       16.89     14.78 o 
   0   7  15       28.65       32.02     14.43 o 
   1   7  15       13.60       16.54     14.78 o 
   2   7  15       79.63       78.29     11.12 o 
   3   7  15        5.88       12.00     12.76 o 
   4   7  15       90.97      109.77     19.00 o 
  -5   8  15       50.88       65.44     29.20 o 
  -4   8  15      121.36      134.61     16.26 o 
  -3   8  15       42.32       21.11     17.94 o 
  -2   8  15      126.72      129.48     17.94 o 
  -1   8  15       10.60       16.54     15.83 o 
   1   8  15       16.66       22.12     10.39 o 
   2   8  15       33.46       30.80     11.91 o 
   3   8  15       18.54       19.65     14.10 o 
   4   8  15      129.11      136.74     15.42 o 
  -5   9  15       32.95       16.54     29.20 o 
  -4   9  15       17.59        7.39     24.63 o 
  -3   9  15       52.92       45.01     15.40 o 
  -2   9  15       20.36       14.07     18.65 o 
  -1   9  15       36.84       33.78     16.54 o 
   1   9  15       21.58       25.56     12.56 o 
   2   9  15        6.41       11.05     14.15 o 
   3   9  15       42.75       42.78     16.33 o 
   4   9  15       24.39       33.78     26.04 o 
  -5  10  15        4.35        7.04     27.80 o 
  -4  10  15        6.32        9.15     24.28 o 
  -3  10  15       15.19       14.07     22.17 o 
  -2  10  15        6.98        8.80     20.76 o 
   1  10  15       15.96       17.94     19.70 o 
   2  10  15       16.39       21.23     14.03 o 
   3  10  15       41.11       49.41     16.32 o 
   4  10  15       27.24       33.07     27.44 o 
  -5  11  15        6.28       30.96     29.55 o 
  -4  11  15        9.19        0.00      1.06 o 
  -3  11  15       19.99        2.11     24.98 o 
   2  11  15       82.89       88.63     15.98 o 
   3  11  15       31.62       36.00     17.33 o 
  -4  12  15        8.03       -3.17     80.22 o 
   2  12  15       57.43       57.26     15.12 o 
   3  12  15       39.89       26.04     27.80 o 
   2  13  15       64.02       87.26     26.74 o 
   3  13  15        6.94        7.39     30.61 o 
  -1 -13  16       10.36       14.43     27.44 o 
   0 -13  16       58.17       62.98     27.09 o 
   1 -13  16       14.69       23.57     28.85 o 
  -2 -12  16       56.18       51.72     23.22 o 
  -1 -12  16        3.91        9.15     26.04 o 
   0 -12  16        1.42        8.09     22.17 o 
   1 -12  16       16.51       25.33     24.63 o 
   2 -12  16        9.74       31.67     24.98 o 
  -3 -11  16       35.30       40.67     17.53 o 
  -2 -11  16       30.73       31.67     22.17 o 
  -1 -11  16       16.74       21.81     24.28 o 
   0 -11  16       12.95       17.59     19.70 o 
   1 -11  16       51.90       70.37     20.76 o 
   2 -11  16       17.26       15.83     25.68 o 
   3 -11  16       13.19       13.72     26.74 o 
  -3 -10  16       17.13       27.07     18.53 o 
  -2 -10  16       27.14       19.35     23.57 o 
  -1 -10  16        7.80       -1.41      5.28 o 
   0 -10  16       38.14       24.63     20.41 o 
   1 -10  16       85.50       92.89     21.11 o 
   2 -10  16       17.92       24.28     22.87 o 
  -4  -9  16        3.19        9.77     17.88 o 
  -3  -9  16       12.03       27.43     17.04 o 
  -2  -9  16       82.60       63.33     22.17 o 
  -1  -9  16        0.63       -0.70      9.50 o 
   0  -9  16       14.59        9.50     21.11 o 
   1  -9  16      107.65       96.05     21.81 o 
   2  -9  16       32.00       42.92     20.76 o 
  -4  -8  16        5.15       11.20     18.39 o 
  -3  -8  16       21.66       18.91     15.26 o 
  -2  -8  16       70.59       68.26     20.41 o 
  -1  -8  16        8.34        1.41     20.41 o 
   0  -8  16        9.76        2.46     16.89 o 
   1  -8  16       24.30       23.22     17.94 o 
   2  -8  16       23.06       28.50     21.46 o 
  -4  -7  16       14.89       25.62     16.22 o 
  -3  -7  16       15.02       16.18     14.73 o 
  -2  -7  16       24.18       27.80     16.89 o 
  -1  -7  16       46.15       43.63     18.30 o 
   0  -7  16       13.78        3.87     16.89 o 
   1  -7  16       37.99       29.91     17.24 o 
   2  -7  16       19.94       13.72     20.05 o 
  -4  -6  16       53.35       67.32     16.15 o 
  -3  -6  16       13.18       21.18     15.29 o 
  -2  -6  16        7.06        5.41     13.42 o 
  -1  -6  16       38.98       32.72     17.59 o 
   0  -6  16       15.75       19.00     15.48 o 
   1  -6  16      150.24      183.31     16.18 o 
   2  -6  16       30.37       42.92     19.00 o 
   4  -6  16       58.88       62.98     25.68 o 
  -5  -5  16        0.85        5.28     27.09 o 
  -4  -5  16      118.72      138.60     15.58 o 
  -3  -5  16       81.97       90.13     13.17 o 
  -2  -5  16       27.38       23.88     11.55 o 
  -1  -5  16       18.65       18.30     18.30 o 
   0  -5  16       37.59       23.57     15.83 o 
   1  -5  16      162.60      175.57     16.54 o 
   2  -5  16       29.31       37.66     12.37 o 
   3  -5  16        9.73       14.07     21.11 o 
   4  -5  16       43.91       30.61     24.63 o 
  -5  -4  16       13.99       28.15     26.04 o 
  -4  -4  16       78.31      112.24     23.57 o 
  -3  -4  16      167.39      177.73     13.51 o 
  -2  -4  16       22.70       30.31     13.02 o 
  -1  -4  16        3.34       -2.46      8.09 o 
   0  -4  16       47.26       42.89     10.47 o 
   1  -4  16       80.13       82.83     10.69 o 
   2  -4  16       56.73       51.02     17.24 o 
   3  -4  16       31.71       37.30     20.76 o 
   4  -4  16       11.31        7.04     26.39 o 
  -5  -3  16        8.56        9.50     23.57 o 
  -4  -3  16        5.41       14.43     19.70 o 
  -3  -3  16       97.73       99.29     12.31 o 
  -2  -3  16       19.80       19.96     11.82 o 
  -1  -3  16       10.89       10.41     10.06 o 
   0  -3  16       60.14       63.47     10.22 o 
   1  -3  16       36.59       47.69     10.41 o 
   2  -3  16       59.16       57.70     16.54 o 
   3  -3  16       29.00       38.84     13.68 o 
   4  -3  16        6.15        5.98     24.98 o 
  -5  -2  16       13.54       25.68     24.63 o 
  -4  -2  16       14.69       21.11     19.35 o 
  -3  -2  16       16.19       16.89     16.54 o 
  -2  -2  16       18.75       22.09     11.37 o 
  -1  -2  16       26.19       27.98      8.79 o 
   0  -2  16       39.25       41.07      9.62 o 
   1  -2  16       15.20       20.49     10.02 o 
   2  -2  16      109.28      112.94     16.89 o 
   3  -2  16       28.97       32.02     20.41 o 
   4  -2  16       41.97       49.26     25.68 o 
  -5  -1  16        0.52        7.04     26.39 o 
  -4  -1  16       69.11       64.04     21.81 o 
  -3  -1  16       67.59       64.04     16.54 o 
  -2  -1  16       33.18       24.08     11.80 o 
  -1  -1  16      102.09       91.26      8.33 o 
   0  -1  16       18.57       30.38      9.71 o 
   1  -1  16        8.14        4.93     13.37 o 
   2  -1  16      169.77      192.46     15.48 o 
   3  -1  16       11.54       14.78     17.24 o 
   4  -1  16      117.01      111.75     14.90 o 
  -5   0  16        0.30       -4.57     26.04 o 
  -4   0  16       76.05       80.92     22.17 o 
  -3   0  16      112.82      109.42     15.83 o 
  -2   0  16       55.42       40.11     18.30 o 
  -1   0  16      134.97      112.80      8.23 o 
   0   0  16        9.31       12.01      8.65 o 
   1   0  16        0.10        1.06     15.13 o 
   2   0  16      224.42      236.79     17.24 o 
   3   0  16        3.90        8.09     17.24 o 
   4   0  16      130.57      128.77     19.70 o 
  -5   1  16        0.50        4.22     22.87 o 
  -4   1  16       68.61       79.16     21.46 o 
  -3   1  16       67.27       90.42     18.65 o 
  -2   1  16       33.18       26.04     16.18 o 
  -1   1  16      102.13       95.35     16.89 o 
   0   1  16       18.76       20.10     10.62 o 
   1   1  16        8.20        6.68     15.13 o 
   2   1  16      169.86      222.72     16.18 o 
   3   1  16       11.70       14.43     17.94 o 
   4   1  16      116.92      124.90     20.05 o 
  -5   2  16       13.69        8.80     23.93 o 
  -4   2  16       14.97       26.04     18.65 o 
  -3   2  16       16.06       11.96     19.35 o 
  -2   2  16       18.78       20.41     17.94 o 
  -1   2  16       26.20       27.09     16.18 o 
   0   2  16       39.11       47.72     10.66 o 
   1   2  16       15.00        9.10     11.44 o 
   2   2  16      109.38      108.02     16.54 o 
   3   2  16       28.89       27.80     16.54 o 
   4   2  16       41.99       38.70     23.93 o 
  -5   3  16        8.51       13.72     26.04 o 
  -4   3  16        5.49       10.91     21.81 o 
  -3   3  16       98.36      110.83     18.65 o 
  -2   3  16       19.78       17.24     16.54 o 
  -1   3  16       10.88       10.91     16.54 o 
   0   3  16       60.06       62.78     11.19 o 
   1   3  16       36.86       35.45     11.19 o 
   2   3  16       58.73       65.79     18.30 o 
   3   3  16       28.78       42.57     19.70 o 
   4   3  16        6.21        4.57     22.52 o 
  -5   4  16       13.90        8.80     27.80 o 
  -4   4  16       77.68       74.24     22.52 o 
  -3   4  16      166.78      195.98     17.59 o 
  -2   4  16       22.37       24.28     16.54 o 
  -1   4  16        3.34       -8.09     11.26 o 
   0   4  16       47.44       48.13      9.96 o 
   1   4  16       80.16       79.99     10.37 o 
   2   4  16       57.40       59.46     14.43 o 
   3   4  16       31.92       27.09     19.00 o 
   4   4  16       11.22        1.76     23.93 o 
  -5   5  16        0.85       -1.76     15.83 o 
  -4   5  16      119.26      122.44     22.52 o 
  -3   5  16       82.04       97.81     20.05 o 
  -2   5  16       27.77       20.41     18.30 o 
  -1   5  16       18.78       28.50     15.83 o 
   0   5  16       37.31       24.98     15.83 o 
   1   5  16      162.15      199.85     16.18 o 
   2   5  16       28.94       47.50     18.30 o 
   3   5  16        9.58        3.52     21.46 o 
   4   5  16       44.07       47.50     19.70 o 
  -5   6  16       22.29       27.18     19.88 o 
  -4   6  16       52.98       66.85     20.76 o 
  -3   6  16       13.40       23.22     21.11 o 
  -2   6  16        6.97        8.80     19.35 o 
  -1   6  16       38.78       43.28     17.59 o 
   0   6  16       16.04       17.94     16.54 o 
   1   6  16      150.45      169.94     17.59 o 
   2   6  16       30.57       39.76     19.35 o 
   3   6  16       12.81       16.18     20.41 o 
  -5   7  16       23.34       34.83     30.61 o 
  -4   7  16       15.02       18.65     24.63 o 
  -3   7  16       14.94       15.13     21.11 o 
  -2   7  16       24.18       19.35     18.30 o 
  -1   7  16       46.27       46.09     18.30 o 
   1   7  16       38.01       43.63     18.65 o 
   2   7  16       19.95       26.04     20.41 o 
   3   7  16       62.47       57.70     21.11 o 
  -5   8  16       39.33       73.53     32.72 o 
  -4   8  16        5.12        9.58     19.25 o 
  -3   8  16       21.59       12.31     21.11 o 
  -2   8  16       70.30       78.11     20.41 o 
   1   8  16       24.34       23.57     16.89 o 
   2   8  16       23.04       14.07     20.76 o 
   3   8  16      111.84       99.22     23.22 o 
  -4   9  16        3.15        7.04     29.91 o 
  -3   9  16       12.15        7.58     17.41 o 
  -2   9  16       83.02       84.44     21.46 o 
   1   9  16      107.26      122.44     18.65 o 
   2   9  16       32.07       42.79     14.43 o 
   3   9  16      106.54      110.48     24.98 o 
  -4  10  16        6.76       -6.68     41.52 o 
  -3  10  16       16.94       14.43     26.04 o 
   1  10  16       85.91       94.29     20.41 o 
   2  10  16       17.94        8.47     17.23 o 
   3  10  16       41.81       43.63     27.09 o 
  -4  11  16       18.95       19.70     31.31 o 
   1  11  16       51.65       54.18     22.87 o 
   3  11  16       13.15        3.17     31.67 o 
  -1 -11  17       78.57       71.42     22.87 o 
   0 -11  17       19.65       22.52     23.57 o 
   1 -11  17       10.78       13.72     28.85 o 
   2 -11  17       11.27       15.48     29.55 o 
  -2 -10  17        2.83       10.20     27.80 o 
  -1 -10  17       21.26       28.15     23.93 o 
   0 -10  17        9.30        6.68     22.52 o 
   1 -10  17       11.43        3.87     26.74 o 
   2 -10  17       21.59       40.11     28.15 o 
  -3  -9  17       35.24       29.91     28.15 o 
  -2  -9  17        9.18        9.50     21.81 o 
  -1  -9  17       51.66       46.79     24.98 o 
   0  -9  17       46.93       55.94     24.63 o 
   1  -9  17       11.58        4.93     21.81 o 
   2  -9  17       18.82       25.68     25.68 o 
  -3  -8  17       13.85        8.13     17.41 o 
  -2  -8  17       12.45       21.46     25.33 o 
  -1  -8  17        8.41        5.28     20.41 o 
   0  -8  17       32.16       31.67     20.05 o 
   1  -8  17       42.10       24.28     23.22 o 
  -3  -7  17       10.51       17.76     17.89 o 
  -2  -7  17       80.55      121.80     14.93 o 
  -1  -7  17        2.39       -3.17      8.80 o 
   0  -7  17       66.84       63.68     19.70 o 
   1  -7  17       11.82       15.13     21.46 o 
  -4  -6  17        2.14       -4.22     17.94 o 
  -3  -6  17        5.02        8.02     16.97 o 
  -2  -6  17       63.11       83.75     13.56 o 
  -1  -6  17       25.63       32.72     20.05 o 
   0  -6  17       19.98       18.65     19.00 o 
   1  -6  17        5.39        4.22     20.76 o 
  -4  -5  17        2.30       15.83     21.46 o 
  -3  -5  17        5.60       10.55     16.96 o 
  -2  -5  17      109.81      128.32     14.45 o 
  -1  -5  17      164.94      192.81     17.94 o 
   0  -5  17        7.95       -1.06     12.67 o 
   1  -5  17        2.64        4.22     19.70 o 
  -4  -4  17        4.22       -4.93     11.96 o 
  -3  -4  17        3.66        9.17     16.66 o 
  -2  -4  17       32.99       48.19     13.35 o 
  -1  -4  17       95.15      120.68     20.05 o 
   0  -4  17       24.37       30.61     19.35 o 
   2  -4  17        5.02        2.46     17.24 o 
   3  -4  17       41.76       45.39     23.93 o 
   4  -4  17       54.09       66.15     28.85 o 
  -4  -3  17        2.18        9.85     21.11 o 
  -3  -3  17        4.55       11.38     14.62 o 
  -2  -3  17        4.22        4.80     15.98 o 
  -1  -3  17      201.64      220.24     12.72 o 
   0  -3  17       17.55       23.22     19.00 o 
   1  -3  17       10.86       16.54     17.59 o 
   2  -3  17       60.01       67.20     20.05 o 
   3  -3  17       99.09      121.86     15.43 o 
   4  -3  17       33.54       50.31     30.96 o 
  -4  -2  17        2.87        5.63     26.04 o 
  -3  -2  17        5.39       10.91     18.30 o 
  -2  -2  17       25.25       24.20     14.65 o 
  -1  -2  17       44.30       50.10     12.43 o 
   0  -2  17       40.82       54.42     11.62 o 
   1  -2  17       44.44       34.13     17.59 o 
   2  -2  17       43.97       54.18     19.70 o 
   3  -2  17      105.42      133.70     23.22 o 
   4  -2  17       65.97       73.18     26.74 o 
  -4  -1  17       31.88       28.15     25.33 o 
  -3  -1  17        7.59       15.83     19.35 o 
  -2  -1  17      110.51      117.51     20.76 o 
  -1  -1  17       34.99       37.38      9.75 o 
   0  -1  17      127.10      162.33      9.73 o 
   1  -1  17       16.75       18.65     16.54 o 
   2  -1  17      124.46      141.09     17.59 o 
   3  -1  17       46.32       62.28     20.05 o 
   4  -1  17       11.63       16.01     17.53 o 
  -4   0  17       36.44       38.70     23.93 o 
  -3   0  17        1.58       -1.06      6.33 o 
  -2   0  17       59.64       62.98     20.76 o 
  -1   0  17       14.12       23.26     11.90 o 
   0   0  17       76.08       85.80     12.16 o 
   1   0  17       17.01       10.56     17.59 o 
   2   0  17       50.08       45.74     18.65 o 
   3   0  17       57.84       85.50     19.35 o 
   4   0  17        0.53        4.93     23.93 o 
  -4   1  17       31.92       39.76     24.63 o 
  -3   1  17        7.79       13.72     19.00 o 
  -2   1  17      110.12      125.26     17.59 o 
  -1   1  17       34.74       39.06     11.37 o 
   0   1  17      127.35      148.98     12.30 o 
   1   1  17       16.77        7.86     12.12 o 
   2   1  17      124.20      116.46     19.35 o 
   3   1  17       46.30       49.61     19.35 o 
  -4   2  17        2.84        2.46     21.11 o 
  -3   2  17        5.19        8.80     22.52 o 
  -2   2  17       25.57       28.50     21.11 o 
  -1   2  17       44.49       45.39     19.35 o 
   0   2  17       40.57       49.64     12.44 o 
   1   2  17       44.50       51.16     12.41 o 
   2   2  17       44.19       64.39     19.00 o 
   3   2  17      105.32      143.90     19.70 o 
  -4   3  17        2.10       13.02     26.39 o 
  -3   3  17        4.57        1.06     20.76 o 
  -2   3  17        4.21       -6.33     18.65 o 
  -1   3  17      201.75      238.20     19.70 o 
   0   3  17       17.73       21.38     11.72 o 
   1   3  17       10.65       11.61     13.43 o 
   2   3  17       59.84       72.48     17.24 o 
   3   3  17       99.28      105.20     23.93 o 
  -4   4  17        4.41        4.57     22.52 o 
  -3   4  17        3.68        5.98     23.93 o 
  -2   4  17       32.79       37.65     18.65 o 
  -1   4  17       95.07      118.92     19.35 o 
   0   4  17       24.45       21.26     13.29 o 
   1   4  17       34.18       19.35     15.83 o 
   2   4  17        5.03       10.56     21.11 o 
   3   4  17       41.62       36.59     19.70 o 
  -4   5  17        2.22        1.41     27.80 o 
  -3   5  17        5.52       11.26     22.52 o 
  -2   5  17      109.98      130.88     19.70 o 
  -1   5  17      164.94      195.98     18.65 o 
   0   5  17        7.86        0.66      5.40 o 
   1   5  17        2.54       -2.81      8.44 o 
   2   5  17       27.23       21.81     20.05 o 
   3   5  17       57.83       48.91     23.93 o 
  -4   6  17        2.16        8.09     24.98 o 
  -3   6  17        5.23       -3.52    165.37 o 
  -2   6  17       62.91       79.52     20.76 o 
  -1   6  17       25.68       42.92     20.76 o 
   0   6  17       20.03       24.63     16.18 o 
   1   6  17        5.42        5.28     20.76 o 
   2   6  17       13.15       14.43     18.30 o 
  -4   7  17       11.15       13.37     26.39 o 
  -3   7  17       10.32       17.59     23.57 o 
  -2   7  17       80.64      105.90     23.22 o 
   1   7  17       11.69        6.33     21.46 o 
   2   7  17       68.47       66.85     18.65 o 
  -4   8  17        6.49       14.34     22.10 o 
  -3   8  17       13.78       -3.52     10.20 o 
  -2   8  17       12.42       17.24     22.87 o 
   1   8  17       42.30       44.68     20.41 o 
   2   8  17       48.17       40.46     22.17 o 
  -4   9  17       14.63       16.54     34.48 o 
  -3   9  17       35.46       41.95     20.50 o 
   1   9  17       11.58       19.00     20.05 o 
   0 -10  18        2.43        8.44     26.04 o 
   1 -10  18       13.92       15.48     28.50 o 
  -1  -9  18        1.96        2.81     27.44 o 
   0  -9  18       46.77       51.02     28.50 o 
   1  -9  18       25.14       28.15     27.44 o 
  -2  -8  18        0.98        9.50     27.09 o 
  -1  -8  18       12.64       11.96     26.39 o 
   0  -8  18       30.25       32.37     23.93 o 
   1  -8  18        4.62       -5.98     22.52 o 
  -2  -7  18       13.75       19.70     27.80 o 
  -1  -7  18        0.71        1.76      8.44 o 
   0  -7  18      218.54      285.34     22.87 o 
  -3  -6  18        1.86       10.20     28.50 o 
  -2  -6  18      140.41      179.49     17.91 o 
  -1  -6  18       39.32       26.74     25.68 o 
   0  -6  18        9.90       24.63     22.87 o 
  -3  -5  18       37.82       43.28     27.09 o 
  -2  -5  18       20.00       21.98     16.58 o 
  -1  -5  18       18.97       22.52     24.63 o 
   0  -5  18        1.17        7.04     22.17 o 
  -3  -4  18       44.11       45.50     17.58 o 
  -2  -4  18       31.99       39.56     18.03 o 
  -1  -4  18        7.77       15.39     16.22 o 
   0  -4  18       66.57       72.13     22.52 o 
  -3  -3  18       70.26       89.02     27.80 o 
  -2  -3  18        0.51        5.09     15.26 o 
  -1  -3  18      112.58      146.14     15.51 o 
   3  -3  18       66.42       53.13     28.15 o 
  -3  -2  18        8.20        2.46     23.22 o 
  -2  -2  18        0.98        0.70     20.41 o 
  -1  -2  18      104.09      129.58     14.40 o 
   0  -2  18       15.01       10.56     22.87 o 
   1  -2  18       80.86       84.09     19.70 o 
   2  -2  18       14.00       19.00     21.81 o 
   3  -2  18        7.31        9.15     27.09 o 
  -3  -1  18       29.10       38.70     21.46 o 
  -2  -1  18       39.02       55.59     21.11 o 
  -1  -1  18      198.60      240.31     19.70 o 
   0  -1  18       13.87        9.17     14.61 o 
   1  -1  18       17.01       24.98     20.41 o 
   2  -1  18       10.38       -1.76     10.56 o 
   3  -1  18       11.75        8.44     26.04 o 
  -3   0  18       12.04       17.24     21.81 o 
  -2   0  18       12.00        5.63     20.41 o 
  -1   0  18      247.29      272.40     13.67 o 
   0   0  18        0.18       -4.32     16.44 o 
   1   0  18      117.29      146.33     14.70 o 
   2   0  18        1.59        7.39     22.17 o 
   3   0  18       49.61       63.68     23.57 o 
  -3   1  18       29.06       21.81     22.17 o 
  -2   1  18       39.15       38.00     22.52 o 
  -1   1  18      198.89      258.48     24.45 o 
   0   1  18       13.89       13.27     13.58 o 
   1   1  18       17.01       22.37     14.08 o 
   2   1  18       10.36        4.22     21.11 o 
   3   1  18       11.72       -1.41     32.02 o 
  -3   2  18        8.34       13.37     25.68 o 
  -2   2  18        0.90       -4.22     14.07 o 
  -1   2  18      103.82      125.57     14.12 o 
   0   2  18       14.95       24.41     13.42 o 
   1   2  18       80.88       97.11     18.30 o 
   2   2  18       14.08       18.65     23.22 o 
  -3   3  18       70.05       71.07     26.74 o 
  -2   3  18        0.47        0.35      1.41 o 
  -1   3  18      112.78      130.18     20.76 o 
   0   3  18      238.30      282.46     14.12 o 
   1   3  18       38.55       41.87     21.46 o 
   2   3  18       14.29       11.96     23.57 o 
  -3   4  18       44.32       41.52     25.33 o 
  -2   4  18       32.00       30.61     22.17 o 
  -1   4  18        7.70        3.87     21.46 o 
   0   4  18       66.59       67.91     20.41 o 
   1   4  18       13.19       18.30     19.00 o 
   2   4  18      165.93      209.70     21.81 o 
  -3   5  18       37.62       51.72     25.33 o 
  -2   5  18       20.08       21.46     23.22 o 
  -1   5  18       19.17       24.28     22.52 o 
   0   5  18        1.12        1.41     10.20 o 
   1   5  18        7.51        1.76     22.87 o 
   2   5  18       15.48        9.85     21.81 o 
  -3   6  18        1.85        0.00    115.05 o 
  -2   6  18      140.20      178.03     24.28 o 
   0   6  18        9.86       22.52     22.87 o 
   1   6  18       67.85       84.44     23.93 o 
  -2   7  18       13.84       14.07     25.33 o 
   0   7  18      218.77      246.64     23.93 o 
   1   7  18       20.20       17.59     24.98 o 
  -3   8  18        7.48       -2.46      7.74 o 
   0   8  18       30.08       54.89     23.22 o 
  -1  -7  19       37.24       42.92     27.80 o 
  -1  -6  19       14.97       20.76     27.09 o 
  -2  -5  19      177.72      192.11     30.26 o 
  -1  -5  19       40.08       32.37     26.39 o 
  -2  -4  19       68.36       81.98     27.44 o 
  -1  -4  19       95.00      127.18     20.15 o 
  -1  -3  19        6.11       15.83     17.16 o 
   0  -3  19        8.12       13.37     27.80 o 
  -2  -2  19        1.80        8.09     29.20 o 
  -1  -2  19       23.61       28.15     23.93 o 
   0  -2  19      278.66      347.27     27.44 o 
  -2  -1  19      235.06      303.64     28.85 o 
  -1  -1  19       12.46       21.11     24.98 o 
   0  -1  19      156.77      198.79     26.74 o 
   1  -1  19        1.31        5.98     67.91 o 
   2  -1  19       32.00       32.72     25.33 o 
  -2   0  19        0.47        2.11     28.50 o 
  -1   0  19       84.15      103.44     23.57 o 
   0   0  19        1.16        2.46     25.33 o 
   1   0  19       54.39       65.05     16.78 o 
   2   0  19        2.28       -0.70      4.22 o 
  -2   1  19      235.01      249.10     28.50 o 
  -1   1  19       12.43       14.43     26.04 o 
   0   1  19      156.77      178.83     16.06 o 
   1   1  19        1.28        7.39     22.52 o 
   2   1  19       32.01       48.55     24.98 o 
  -2   2  19        1.78       -4.57     15.83 o 
  -1   2  19       23.53       35.92     17.03 o 
   0   2  19      278.71      352.69     16.33 o 
   1   2  19       37.56       34.13     21.81 o 
  -2   3  19        1.47       -3.17     38.70 o 
  -1   3  19        6.26        6.98     17.41 o 
   0   3  19        8.16        3.87     24.28 o 
   1   3  19       53.10       70.72     25.68 o 
  -2   4  19       68.38       87.96     26.74 o 
  -1   4  19       94.94      111.95     18.03 o 
   0   4  19       73.18       77.05     21.46 o 
   1   4  19        0.12        7.04     22.17 o 
  -2   5  19      177.70      207.23     27.44 o 
  -1   5  19       40.13       49.61     21.81 o 
   0   5  19      197.28      230.81     23.22 o 
                                                 
